# Supplementary material for: Metallic protection of soil carbon: divergent drainage effects in Sphagnum vs. non-Sphagnum wetlands
Source: Natl Sci Rev. 2024 May 20;11(11):nwae178. doi: 10.1093/nsr/nwae178 (PMC11493091; doi:10.1093/nsr/nwae178)
Supplement: nwae178_Supplemental_Files [file nwae178_supplemental_files.zip]

Archive with 7 entries (7 files):
- Data S1-new.xlsx
- Data S2-new.xlsx
- Data S3-new.xlsx
- Data S4-new.xlsx
- Data S5-new.xlsx
- Data S6-new.xlsx
- Supplementary Data-new.pdf
