# Supplementary material for: Metallic protection of soil carbon: divergent drainage effects in Sphagnum vs. non-Sphagnum wetlands
Source: Natl Sci Rev. 2024 May 20;11(11):nwae178. doi: 10.1093/nsr/nwae178 (PMC11493091; doi:10.1093/nsr/nwae178)
Supplement: nwae178_Supplemental_Files [file nwae178_supplemental_files.zip › Data S1-new.xlsx]

## Sheet: Raw data of surface soils
Wetland type	Site_ID	Region	Treatment	Depth (cm)	SOC (mg g−1)	Bound OC%	Bound OC (mg g−1 soil)	Feo (mg g−1)	Alo (mg g−1)	Fe(II) (mg g−1)	Phenol (μg g−1)	pH
non-Sphagnum wetland	AES1	Khingan Mountains	Waterlogged	0_20	52.5	14.765	7.75162	5.234	2.464	NA	NA	6.12
non-Sphagnum wetland	AES1	Khingan Mountains	Waterlogged	0_20	43.3175	15.433	6.68519	6.043	2.534	NA	NA	6.68
non-Sphagnum wetland	AES1	Khingan Mountains	Waterlogged	0_20	40.605	12.854	5.21937	5.865	2.465	NA	NA	6.54
non-Sphagnum wetland	AES1	Khingan Mountains	Drained	0_20	70.5975	19.744	13.9388	7.974	2.646	NA	NA	6.37
non-Sphagnum wetland	AES1	Khingan Mountains	Drained	0_20	69.5425	18.654	12.9725	7.754	2.785	NA	NA	6.51
non-Sphagnum wetland	AES1	Khingan Mountains	Drained	0_20	54.845	19.655	10.7798	5.965	2.853	NA	NA	6.32
non-Sphagnum wetland	EEGN	Khingan Mountains	Waterlogged	0_20	44.4	11.8935	5.28072	4.677	2.173	7.02785	40.8479	7.07
non-Sphagnum wetland	EEGN	Khingan Mountains	Waterlogged	0_20	42.99	8.32072	3.57708	5.636	2.518	9.49047	46.3093	7.14
non-Sphagnum wetland	EEGN	Khingan Mountains	Waterlogged	0_20	40.89	13.9293	5.69567	5.507	2.514	9.26652	44.9337	7.11
non-Sphagnum wetland	EEGN	Khingan Mountains	Waterlogged	0_20	37.97	11.6727	4.43211	4.531	2.379	11.0888	48.2601	7.15
non-Sphagnum wetland	EEGN	Khingan Mountains	Drained	0_20	40.68	15.3078	6.22722	10.25	3.038	3.44069	86.4841	6.26
non-Sphagnum wetland	EEGN	Khingan Mountains	Drained	0_20	29.1	18.7004	5.4418	12.07	3.056	4.42376	54.9475	6.32
non-Sphagnum wetland	EEGN	Khingan Mountains	Drained	0_20	46.97	17.3828	8.16468	9.607	3.656	3.61345	70.4299	6.41
non-Sphagnum wetland	EEGN	Khingan Mountains	Drained	0_20	48.71	16.1376	7.8606	10.82	3.334	4.72054	62.3322	6.17
non-Sphagnum wetland	HH	Sanjiang Plain	Waterlogged	0_20	81.5	18.0882	14.7419	9.011	5.959	9.16528	41.6692	5.64
non-Sphagnum wetland	HH	Sanjiang Plain	Waterlogged	0_20	89.1	16.7872	14.9574	8.028	5.71	9.77403	47.9539	5.61
non-Sphagnum wetland	HH	Sanjiang Plain	Waterlogged	0_20	98.2	14.9536	14.6844	10.725	6.311	10.5582	48.3247	5.61
non-Sphagnum wetland	HH	Sanjiang Plain	Waterlogged	0_20	94.7	15.5406	14.717	8.201	5.735	9.40043	50.1794	5.57
non-Sphagnum wetland	HH	Sanjiang Plain	Drained	0_20	145.64	20.228	29.46	13.007	7.082	4.60626	60.2086	5.42
non-Sphagnum wetland	HH	Sanjiang Plain	Drained	0_20	123.54	19.4086	23.9773	12.781	7.038	5.11805	66.1928	5.32
non-Sphagnum wetland	HH	Sanjiang Plain	Drained	0_20	115.41	17.0982	19.733	13.779	6.459	5.34899	69.9422	5.37
non-Sphagnum wetland	HH	Sanjiang Plain	Drained	0_20	126.58	21.1635	26.7887	14.122	6.885	4.76038	69.3453	5.33
non-Sphagnum wetland	NLH1	Sanjiang Plain	Waterlogged	0_20	80.4	14.2304	11.4412	11.253	5.469	9.82781	42.2848	5.73
non-Sphagnum wetland	NLH1	Sanjiang Plain	Waterlogged	0_20	62.3	15.3147	9.54103	10.782	4.963	8.61477	57.1933	5.7
non-Sphagnum wetland	NLH1	Sanjiang Plain	Waterlogged	0_20	66.4	17.4044	11.5565	10.725	5.712	10.3926	35.4735	5.79
non-Sphagnum wetland	NLH1	Sanjiang Plain	Waterlogged	0_20	61.4	22.1838	13.6209	12.696	5.996	10.3275	37.3412	5.83
non-Sphagnum wetland	NLH1	Sanjiang Plain	Drained	0_20	153.2	20.5393	31.4662	14.897	6.504	7.11086	67.3244	5.51
non-Sphagnum wetland	NLH1	Sanjiang Plain	Drained	0_20	125.4	16.2154	20.3342	12.084	6.368	8.09729	69.3161	5.43
non-Sphagnum wetland	NLH1	Sanjiang Plain	Drained	0_20	137.4	22.3127	30.6577	15.045	5.452	6.04236	65.2773	5.49
non-Sphagnum wetland	NLH1	Sanjiang Plain	Drained	0_20	126.5	17.8998	22.6432	11.94	5.668	6.56122	54.2835	5.53
non-Sphagnum wetland	NLH2	Sanjiang Plain	Waterlogged	0_20	43.3451	13.855	6.00546	8.045	3.249	NA	NA	5.88
non-Sphagnum wetland	NLH2	Sanjiang Plain	Waterlogged	0_20	51.7584	11.675	6.0428	7.49	3.987	NA	NA	6.01
non-Sphagnum wetland	NLH2	Sanjiang Plain	Waterlogged	0_20	75.5392	12.975	9.80121	8.279	4.373	NA	NA	6.03
non-Sphagnum wetland	NLH2	Sanjiang Plain	Drained	0_20	104.996	16.675	17.508	3.438	4.583	NA	NA	5.83
non-Sphagnum wetland	NLH2	Sanjiang Plain	Drained	0_20	50.8801	15.764	8.02074	2.946	2.389	NA	NA	6.02
non-Sphagnum wetland	NLH2	Sanjiang Plain	Drained	0_20	79.5856	17.653	14.0492	2.496	4.986	NA	NA	6.07
non-Sphagnum wetland	QXH	Sanjiang Plain	Waterlogged	0_20	82.61	16.9165	13.9747	5.38	4.459	5.75369	79.1622	5.88
non-Sphagnum wetland	QXH	Sanjiang Plain	Waterlogged	0_20	138.5	19.7839	27.4008	8.095	2.985	6.87443	83.667	5.85
non-Sphagnum wetland	QXH	Sanjiang Plain	Waterlogged	0_20	117.99	12.2218	14.4205	4.59	3.5	6.36097	63.4261	5.9
non-Sphagnum wetland	QXH	Sanjiang Plain	Waterlogged	0_20	139.51	18.5873	25.9311	5.837	3.22	6.48027	64.0694	6.1
non-Sphagnum wetland	QXH	Sanjiang Plain	Drained	0_20	136.26	20.8407	28.3975	17.794	2.857	4.24778	75.7385	6.89
non-Sphagnum wetland	QXH	Sanjiang Plain	Drained	0_20	89.7	25.994	23.3166	25.683	4.486	5.40017	72.2016	6.4
non-Sphagnum wetland	QXH	Sanjiang Plain	Drained	0_20	105.63	26.1147	27.585	27.762	3.174	6.93733	65.4126	6.5
non-Sphagnum wetland	QXH	Sanjiang Plain	Drained	0_20	131.55	21.5775	28.3852	15.11	1.965	4.49517	59.1712	6.33
non-Sphagnum wetland	XKH	Sanjiang Plain	Waterlogged	0_20	161.73	15.2096	24.5985	5.528	5.238	6.98666	81.8495	5.34
non-Sphagnum wetland	XKH	Sanjiang Plain	Waterlogged	0_20	226.9	17.4094	39.5018	7.977	2.681	8.36462	72.4419	6.25
non-Sphagnum wetland	XKH	Sanjiang Plain	Waterlogged	0_20	81	17.5036	14.1779	4.238	3.896	4.15997	60.7904	5.72
non-Sphagnum wetland	XKH	Sanjiang Plain	Waterlogged	0_20	243.73	16.1109	39.2672	6.649	4.513	8.15773	63.4179	5.68
non-Sphagnum wetland	XKH	Sanjiang Plain	Drained	0_20	81.71	18.8668	15.4161	5.359	5.488	6.08865	68.5123	5.58
non-Sphagnum wetland	XKH	Sanjiang Plain	Drained	0_20	82.19	19.3201	15.8792	5.463	4.345	7.01872	59.1875	5.39
non-Sphagnum wetland	XKH	Sanjiang Plain	Drained	0_20	109.04	19.0907	20.8164	5.651	4.688	5.09697	56.7842	5.42
non-Sphagnum wetland	XKH	Sanjiang Plain	Drained	0_20	146.58	22.9073	33.5776	5.694	5.103	5.32301	71.1882	5.45
non-Sphagnum wetland	HY	Qinghai-Tibet Plateau	Waterlogged	0_20	191.62	20.1561	38.6231	9.447	3.418	5.94201	54.3372	5.68
non-Sphagnum wetland	HY	Qinghai-Tibet Plateau	Waterlogged	0_20	173.06	19.2641	33.3384	10.215	2.829	5.15004	49.0372	5.89
non-Sphagnum wetland	HY	Qinghai-Tibet Plateau	Waterlogged	0_20	195.11	13.2733	25.8976	11.956	3.732	4.54943	50.0608	5.77
non-Sphagnum wetland	HY	Qinghai-Tibet Plateau	Waterlogged	0_20	200.89	17.8591	35.8771	8.352	3.223	5.31178	52.0092	5.7
non-Sphagnum wetland	HY	Qinghai-Tibet Plateau	Drained	0_20	279.1	18.6021	51.9186	11.897	2.396	2.40036	74.0407	5.36
non-Sphagnum wetland	HY	Qinghai-Tibet Plateau	Drained	0_20	264.03	20.7224	54.7135	13.864	3.135	3.11026	80.8203	5.41
non-Sphagnum wetland	HY	Qinghai-Tibet Plateau	Drained	0_20	262.54	19.7986	51.9793	13.269	2.508	2.37153	85.1206	5.39
non-Sphagnum wetland	HY	Qinghai-Tibet Plateau	Drained	0_20	245.58	16.0766	39.4809	12.118	3.384	2.6523	70.0256	5.47
non-Sphagnum wetland	ZG	Qinghai-Tibet Plateau	Waterlogged	0_20	159.2	18.6393	29.6738	17.728	1.208	18.9661	91.5198	6.91
non-Sphagnum wetland	ZG	Qinghai-Tibet Plateau	Waterlogged	0_20	190.08	14.13	26.8583	14.136	1.649	13.1605	96.763	6.69
non-Sphagnum wetland	ZG	Qinghai-Tibet Plateau	Waterlogged	0_20	180.94	15.4541	27.9627	16.512	1.126	16.7311	75.3195	6.63
non-Sphagnum wetland	ZG	Qinghai-Tibet Plateau	Waterlogged	0_20	164.07	18.2204	29.8942	17.928	1.055	16.7575	89.3507	6.78
non-Sphagnum wetland	ZG	Qinghai-Tibet Plateau	Drained	0_20	227.11	24.5426	55.7387	36.464	2.464	8.16998	128.62	5.52
non-Sphagnum wetland	ZG	Qinghai-Tibet Plateau	Drained	0_20	279.29	28.6492	80.0145	35.408	2.434	8.23307	116.031	6.58
non-Sphagnum wetland	ZG	Qinghai-Tibet Plateau	Drained	0_20	283.16	29.0984	82.3949	31.864	2.268	6.59225	121.783	6.13
non-Sphagnum wetland	ZG	Qinghai-Tibet Plateau	Drained	0_20	249.77	26.6816	66.6425	40.152	2.293	7.286	133.346	6.28
non-Sphagnum wetland	REG	Qinghai-Tibet Plateau	Waterlogged	0_20	216.25	18.3314	39.6417	10.92	1.584	15.5814	109.55	6.73
non-Sphagnum wetland	REG	Qinghai-Tibet Plateau	Waterlogged	0_20	229.96	12.269	28.2139	9.8	1.343	10.909	80.486	7.01
non-Sphagnum wetland	REG	Qinghai-Tibet Plateau	Waterlogged	0_20	274.96	15.0917	41.4962	9.261	1.51	10.6065	118.605	6.84
non-Sphagnum wetland	REG	Qinghai-Tibet Plateau	Waterlogged	0_20	212.51	20.6845	43.9567	10.444	1.57	13.5321	93.5876	6.72
non-Sphagnum wetland	REG	Qinghai-Tibet Plateau	Drained	0_20	184.04	27.7395	51.0518	31.0401	0.884	8.25836	105.124	7.2
non-Sphagnum wetland	REG	Qinghai-Tibet Plateau	Drained	0_20	196.48	24.3557	47.8542	31.8591	0.8967	9.6189	98.5443	7.32
non-Sphagnum wetland	REG	Qinghai-Tibet Plateau	Drained	0_20	200.74	27.9981	56.2035	37.3212	0.8447	5.3433	104.224	7.41
non-Sphagnum wetland	REG	Qinghai-Tibet Plateau	Drained	0_20	193.73	24.257	46.993	30.8259	1.093	8.55675	104.455	7.43
non-Sphagnum wetland	SLH	Qinghai-Tibet Plateau	Waterlogged	0_20	63.85	11.6278	7.42435	3.358	1.279	7.00378	56.0933	8.16
non-Sphagnum wetland	SLH	Qinghai-Tibet Plateau	Waterlogged	0_20	65.92	14.0745	9.27791	4.346	1.502	7.61802	67.3497	8.09
non-Sphagnum wetland	SLH	Qinghai-Tibet Plateau	Waterlogged	0_20	52.71	10.6816	5.63026	3.452	1.457	9.47927	70.392	8.03
non-Sphagnum wetland	SLH	Qinghai-Tibet Plateau	Waterlogged	0_20	52.46	9.99291	5.24228	3.308	1.376	10.2809	66.39	7.98
non-Sphagnum wetland	SLH	Qinghai-Tibet Plateau	Drained	0_20	210.88	8.19757	17.287	5.044	1.329	3.50882	83.0442	6.93
non-Sphagnum wetland	SLH	Qinghai-Tibet Plateau	Drained	0_20	224.97	9.73554	21.902	5.345	1.436	2.89024	87.8961	6.84
non-Sphagnum wetland	SLH	Qinghai-Tibet Plateau	Drained	0_20	133.43	9.76324	13.0271	4.308	1.24	2.08605	85.622	6.61
non-Sphagnum wetland	SLH	Qinghai-Tibet Plateau	Drained	0_20	173.98	12.0094	20.8939	6.675	1.452	3.52443	76.1918	6.72
non-Sphagnum wetland	YNG	Qinghai-Tibet Plateau	Waterlogged	0_20	31.25	11.6069	3.62717	4.602	0.9721	9.52005	38.1733	8.69
non-Sphagnum wetland	YNG	Qinghai-Tibet Plateau	Waterlogged	0_20	36.66	13.1288	4.81303	4.714	0.9619	9.14163	50.4825	8.7
non-Sphagnum wetland	YNG	Qinghai-Tibet Plateau	Waterlogged	0_20	31.51	13.941	4.39282	4.078	0.8496	6.38469	37.7285	8.59
non-Sphagnum wetland	YNG	Qinghai-Tibet Plateau	Waterlogged	0_20	31.74	15.4293	4.89727	3.88	0.7285	4.35629	46.3532	8.65
non-Sphagnum wetland	YNG	Qinghai-Tibet Plateau	Drained	0_20	80.59	20.1648	16.2508	9.24	0.9113	3.00922	91.259	8.28
non-Sphagnum wetland	YNG	Qinghai-Tibet Plateau	Drained	0_20	63.85	23.5561	15.0406	9.751	1.224	2.43606	88.9636	8.39
non-Sphagnum wetland	YNG	Qinghai-Tibet Plateau	Drained	0_20	74.49	17.7231	13.2019	8.804	0.934	3.29437	87.0887	8.32
non-Sphagnum wetland	YNG	Qinghai-Tibet Plateau	Drained	0_20	80.63	17.7306	14.2962	8.763	1.1478	3.75573	76.903	8.53
non-Sphagnum wetland	LHZ	Qinghai-Tibet Plateau	Waterlogged	0_20	142.51	15.1453	21.5835	6.014	1.58	8.22226	49.7528	8.06
non-Sphagnum wetland	LHZ	Qinghai-Tibet Plateau	Waterlogged	0_20	140.16	15.3361	21.4951	5.999	1.469	10.2352	44.8821	8.1
non-Sphagnum wetland	LHZ	Qinghai-Tibet Plateau	Waterlogged	0_20	149.89	10.3625	15.5324	6.25	1.521	10.4489	61.629	7.88
non-Sphagnum wetland	LHZ	Qinghai-Tibet Plateau	Waterlogged	0_20	140.85	13.2111	18.6078	6.022	1.494	8.7312	55.8886	8.15
non-Sphagnum wetland	LHZ	Qinghai-Tibet Plateau	Drained	0_20	208.31	17.7815	37.0406	7.837	2.148	4.83644	85.452	7.39
non-Sphagnum wetland	LHZ	Qinghai-Tibet Plateau	Drained	0_20	262.08	17.0749	44.7499	9.562	1.9006	4.87	93.1876	7.32
non-Sphagnum wetland	LHZ	Qinghai-Tibet Plateau	Drained	0_20	220.09	19.239	42.343	8.557	2.172	5.28332	88.173	7.34
non-Sphagnum wetland	LHZ	Qinghai-Tibet Plateau	Drained	0_20	215.2	16.5624	35.6424	7.991	2.13	5.08897	76.4682	7.43
non-Sphagnum wetland	JQ	Qinghai-Tibet Plateau	Waterlogged	0_20	138.43	13.0673	18.0891	6.122	0.9835	8.25106	74.039	7.62
non-Sphagnum wetland	JQ	Qinghai-Tibet Plateau	Waterlogged	0_20	124.69	12.7784	15.9334	5.581	0.991	6.39707	62.3698	7.88
non-Sphagnum wetland	JQ	Qinghai-Tibet Plateau	Waterlogged	0_20	131.19	10.8122	14.1845	5.951	1.212	8.70916	78.9828	7.91
non-Sphagnum wetland	JQ	Qinghai-Tibet Plateau	Waterlogged	0_20	127.51	10.1071	12.8875	4.781	1.055	6.94107	58.9297	7.93
non-Sphagnum wetland	JQ	Qinghai-Tibet Plateau	Drained	0_20	254.71	14.3363	36.5159	8.376	1.195	3.41665	97.326	6.88
non-Sphagnum wetland	JQ	Qinghai-Tibet Plateau	Drained	0_20	263.53	13.8418	36.4772	6.201	1.378	2.19923	87.1946	6.61
non-Sphagnum wetland	JQ	Qinghai-Tibet Plateau	Drained	0_20	273.36	16.9509	46.3369	9.277	1.192	2.53676	93.5684	7.01
non-Sphagnum wetland	JQ	Qinghai-Tibet Plateau	Drained	0_20	232.71	13.3019	30.9548	6.901	1.396	2.83156	86.846	7.38
non-Sphagnum wetland	HTPY	Yellow River basin	Waterlogged	0_20	56.78	14.2056	8.06595	3.485	0.6802	6.84184	65.7626	8.13
non-Sphagnum wetland	HTPY	Yellow River basin	Waterlogged	0_20	39.14	10.6497	4.16828	3.069	0.6331	8.31495	60.848	8.2
non-Sphagnum wetland	HTPY	Yellow River basin	Waterlogged	0_20	29.04	9.10539	2.64421	2.697	0.6056	5.74744	51.9466	8.6
non-Sphagnum wetland	HTPY	Yellow River basin	Waterlogged	0_20	20.74	9.38021	1.94546	1.535	0.401	6.08285	58.8431	8.69
non-Sphagnum wetland	HTPY	Yellow River basin	Drained	0_20	91.46	13.9205	12.7317	2.638	0.4533	4.05485	82.4114	7.88
non-Sphagnum wetland	HTPY	Yellow River basin	Drained	0_20	124.64	9.65062	12.0285	1.65	0.4625	1.90355	80.6112	7.67
non-Sphagnum wetland	HTPY	Yellow River basin	Drained	0_20	87.48	8.0096	7.0068	1.466	0.432	3.59525	88.9999	8.14
non-Sphagnum wetland	HTPY	Yellow River basin	Drained	0_20	58.5	8.98988	5.25908	1.61	0.5484	3.03858	76.4713	7.91
non-Sphagnum wetland	DTH	Yangtze River basin	Waterlogged	0_20	30.98	7.35513	2.27862	5.142	0.9455	7.55127	52.0646	8.29
non-Sphagnum wetland	DTH	Yangtze River basin	Waterlogged	0_20	37.08	12.4009	4.59826	6.297	1.238	7.11043	47.2818	8.19
non-Sphagnum wetland	DTH	Yangtze River basin	Waterlogged	0_20	39.19	9.42616	3.69411	5.818	1.261	11.0123	57.8839	8.34
non-Sphagnum wetland	DTH	Yangtze River basin	Waterlogged	0_20	38.95	13.4535	5.24015	6.126	1.304	9.80121	51.2124	8.21
non-Sphagnum wetland	DTH	Yangtze River basin	Drained	0_20	52.94	16.4852	8.72724	13.9	1.517	8.60833	55.0002	8.06
non-Sphagnum wetland	DTH	Yangtze River basin	Drained	0_20	49.86	18.4389	9.19366	15.1	1.642	7.07331	62.8949	8.06
non-Sphagnum wetland	DTH	Yangtze River basin	Drained	0_20	40.71	20.3794	8.29643	13.86	1.328	5.22062	56.0513	8.04
non-Sphagnum wetland	DTH	Yangtze River basin	Drained	0_20	53	15.4506	8.1888	13.9	1.379	4.37805	71.3918	8.05
non-Sphagnum wetland	PYH	Yangtze River basin	Waterlogged	0_20	42.64	10.5206	4.48597	2.482	0.6122	9.35418	43.97	8.14
non-Sphagnum wetland	PYH	Yangtze River basin	Waterlogged	0_20	43.25	9.9132	4.28746	2.596	0.5453	8.57666	42.9924	8.3
non-Sphagnum wetland	PYH	Yangtze River basin	Waterlogged	0_20	42.13	7.67719	3.2344	3.224	0.6657	9.48158	34.4489	8.23
non-Sphagnum wetland	PYH	Yangtze River basin	Waterlogged	0_20	45.87	9.36362	4.29509	2.828	0.751	7.49389	48.7779	8.13
non-Sphagnum wetland	PYH	Yangtze River basin	Drained	0_20	90.62	9.05902	8.20928	2.978	0.8928	2.50557	60.6334	7.77
non-Sphagnum wetland	PYH	Yangtze River basin	Drained	0_20	89.03	15.419	13.7275	2.851	1.003	2.20055	57.3211	7.75
non-Sphagnum wetland	PYH	Yangtze River basin	Drained	0_20	106	11.7267	12.4303	3.318	0.9827	2.36558	69.345	7.71
non-Sphagnum wetland	PYH	Yangtze River basin	Drained	0_20	84.66	11.5178	9.75097	3.357	0.9663	2.2237	63.2649	7.73
non-Sphagnum wetland	CH	Yunnan-Guizhou Plateau	Waterlogged	0_20	33.88	13.1146	4.44322	3.913	1.764	7.87539	49.1822	6.17
non-Sphagnum wetland	CH	Yunnan-Guizhou Plateau	Waterlogged	0_20	32.12	10.9971	3.53225	4.703	2.051	12.4561	57.9009	6.46
non-Sphagnum wetland	CH	Yunnan-Guizhou Plateau	Waterlogged	0_20	33.97	9.02129	3.06453	4.404	1.825	9.52042	58.7494	6.56
non-Sphagnum wetland	CH	Yunnan-Guizhou Plateau	Waterlogged	0_20	37.44	14.2928	5.35123	4.984	2.168	9.80613	43.9929	6.19
non-Sphagnum wetland	CH	Yunnan-Guizhou Plateau	Drained	0_20	108.23	12.7325	13.7803	10.94	3.613	4.86941	68.7346	5.78
non-Sphagnum wetland	CH	Yunnan-Guizhou Plateau	Drained	0_20	98.05	12.5921	12.3466	12.78	3.238	6.31657	64.7821	5.52
non-Sphagnum wetland	CH	Yunnan-Guizhou Plateau	Drained	0_20	74.71	13.9701	10.4371	14.53	2.718	6.15188	54.5146	5.54
non-Sphagnum wetland	CH	Yunnan-Guizhou Plateau	Drained	0_20	110.57	15.0125	16.5993	14.63	2.551	6.27359	66.8548	5.34
Sphagnum wetland	MH	Khingan Mountains	Waterlogged	0_20	184.42	29.794	54.946	21.4808	3.2052	19.6341	96.3808	5.06
Sphagnum wetland	MH	Khingan Mountains	Waterlogged	0_20	314.81	30.6628	96.5294	24.398	4.5984	13.5563	102.675	4.99
Sphagnum wetland	MH	Khingan Mountains	Waterlogged	0_20	340.09	25.2787	85.9703	21.769	4.3428	17.5288	113.286	4.92
Sphagnum wetland	MH	Khingan Mountains	Waterlogged	0_20	271.74	24.3561	66.1851	26.0997	3.5808	18.906	109.646	5.04
Sphagnum wetland	MH	Khingan Mountains	Drained	0_20	83.94	21.5786	18.113	15.631	4.2336	7.32639	55.5426	5.32
Sphagnum wetland	MH	Khingan Mountains	Drained	0_20	99.99	18.4215	18.4196	15.609	4.0176	8.06793	62.7801	5.8
Sphagnum wetland	MH	Khingan Mountains	Drained	0_20	135.02	20.5286	27.7177	14.245	3.0324	6.05394	79.3916	5.85
Sphagnum wetland	MH	Khingan Mountains	Drained	0_20	105.99	16.8782	17.8892	11.902	2.6592	5.67854	47.1805	6.56
Sphagnum wetland	PGH	Khingan Mountains	Waterlogged	0_20	247.49	21.722	53.7598	10.9637	7.66541	10.8992	122.311	4.93
Sphagnum wetland	PGH	Khingan Mountains	Waterlogged	0_20	306.59	25.8165	79.1507	15.169	7.66195	12.6978	119.215	5
Sphagnum wetland	PGH	Khingan Mountains	Waterlogged	0_20	225.97	22.2886	50.3655	9.8406	8.15616	10.828	124.533	4.97
Sphagnum wetland	PGH	Khingan Mountains	Waterlogged	0_20	219.92	27.8826	61.3193	16.511	8.25293	16.5096	101.315	5.02
Sphagnum wetland	PGH	Khingan Mountains	Drained	0_20	63.59	17.7275	11.2729	4.2251	4.08672	3.4149	50.7945	6.09
Sphagnum wetland	PGH	Khingan Mountains	Drained	0_20	119.85	17.0916	20.4843	5.5011	5.05152	3.85202	78.0679	6.16
Sphagnum wetland	PGH	Khingan Mountains	Drained	0_20	189.69	21.8586	41.4636	7.4448	5.74128	6.56101	79.9121	6.1
Sphagnum wetland	PGH	Khingan Mountains	Drained	0_20	135.15	19.5692	26.4478	6.6451	5.4288	4.65314	70.7616	6.09
Sphagnum wetland	GH	Khingan Mountains	Waterlogged	0_20	311.86	24.222	75.5387	27.115	5.43629	20.5148	115.986	4.66
Sphagnum wetland	GH	Khingan Mountains	Waterlogged	0_20	265.06	22.4028	59.3809	14.597	4.70246	13.3604	92.7848	5.19
Sphagnum wetland	GH	Khingan Mountains	Waterlogged	0_20	267.29	27.9876	74.8081	16.8619	4.77446	14.269	99.9901	5.17
Sphagnum wetland	GH	Khingan Mountains	Waterlogged	0_20	245.37	27.7592	68.1127	22.616	3.65126	19.6665	100.625	5.06
Sphagnum wetland	GH	Khingan Mountains	Drained	0_20	104.5	15.387	16.0794	4.8631	2.44656	3.09896	40.0883	6.36
Sphagnum wetland	GH	Khingan Mountains	Drained	0_20	225.1	19.3715	43.6052	6.1567	4.8384	5.05131	57.36	5.94
Sphagnum wetland	GH	Khingan Mountains	Drained	0_20	141.13	17.9751	25.3683	7.5086	6.4956	7.72192	60.9042	5.28
Sphagnum wetland	GH	Khingan Mountains	Drained	0_20	125.29	19.8508	24.8711	6.8838	6.21	4.32245	62.7374	5.15
Sphagnum wetland	AES2	Khingan Mountains	Waterlogged	0_20	323.24	22.1217	71.5061	10.164	5.3196	8.64567	148.799	4.99
Sphagnum wetland	AES2	Khingan Mountains	Waterlogged	0_20	277.47	23.9195	66.3694	15.2734	8.51136	15.7741	130.028	5.13
Sphagnum wetland	AES2	Khingan Mountains	Waterlogged	0_20	304.75	26.2174	79.8976	8.73752	7.49	8.02686	108.443	5.19
Sphagnum wetland	AES2	Khingan Mountains	Waterlogged	0_20	259.907	21.4786	55.8243	13.7781	7.11672	14.2911	112.361	5.24
Sphagnum wetland	AES2	Khingan Mountains	Drained	0_20	164.11	22.8241	37.4567	6.7672	3.678	6.93528	89.9942	4.87
Sphagnum wetland	AES2	Khingan Mountains	Drained	0_20	238.33	20.1061	47.9188	8.415	4.5432	5.74486	120.393	4.68
Sphagnum wetland	AES2	Khingan Mountains	Drained	0_20	240.07	16.2507	39.0129	4.6816	3.4284	6.71379	115.274	5.13
Sphagnum wetland	AES2	Khingan Mountains	Drained	0_20	215.75	23.5006	50.7026	8.5327	5.3004	5.84695	97.7013	5.17
Sphagnum wetland	WYL	Khingan Mountains	Waterlogged	0_20	356.03	19.7076	70.1648	10.1365	7.89298	9.00974	113.465	4.74
Sphagnum wetland	WYL	Khingan Mountains	Waterlogged	0_20	327.26	18.5596	60.738	6.7738	9.17467	7.47633	89.8625	4.81
Sphagnum wetland	WYL	Khingan Mountains	Waterlogged	0_20	330.66	18.1677	60.0732	6.3943	8.70418	14.6711	101.073	4.79
Sphagnum wetland	WYL	Khingan Mountains	Waterlogged	0_20	292.25	23.8569	69.7217	13.981	8.49732	14.405	115.309	4.79
Sphagnum wetland	WYL	Khingan Mountains	Drained	0_20	269.89	16.8353	45.4369	5.3086	5.1576	4.25304	70.5868	4.98
Sphagnum wetland	WYL	Khingan Mountains	Drained	0_20	187.09	13.8572	25.9255	4.4396	4.3284	6.54127	66.9489	5.33
Sphagnum wetland	WYL	Khingan Mountains	Drained	0_20	265.84	13.4132	35.6576	5.5275	5.1672	4.98749	80.0519	4.88
Sphagnum wetland	WYL	Khingan Mountains	Drained	0_20	265.58	18.0366	47.9015	5.3427	4.5828	5.10206	80.2827	4.9
Sphagnum wetland	THL	Khingan Mountains	Waterlogged	0_20	351.75	23.9134	84.1155	14.1752	6.89114	11.5001	132.403	4.69
Sphagnum wetland	THL	Khingan Mountains	Waterlogged	0_20	312.951	24.9735	78.1547	15.9321	7.0108	13.1871	112.726	4.94
Sphagnum wetland	THL	Khingan Mountains	Waterlogged	0_20	321.7	19.8511	63.8609	12.8202	5.93596	13.9335	119.116	4.65
Sphagnum wetland	THL	Khingan Mountains	Waterlogged	0_20	300.91	20.0494	60.3305	11.0327	6.18946	10.3442	129.031	4.45
Sphagnum wetland	THL	Khingan Mountains	Drained	0_20	206.87	21.892	45.288	13.0196	3.582	6.08939	70.932	4.75
Sphagnum wetland	THL	Khingan Mountains	Drained	0_20	286.25	18.8697	54.0146	15.6211	3.852	6.83648	92.6154	4.6
Sphagnum wetland	THL	Khingan Mountains	Drained	0_20	290.58	22.1239	64.2876	11.7406	8.5116	7.20799	77.2769	4.56
Sphagnum wetland	THL	Khingan Mountains	Drained	0_20	236.71	17.5074	41.4419	11.0183	3.3636	4.41857	88.3272	4.67
Sphagnum wetland	JC	Changbai Mountains	Waterlogged	0_20	333.2	27.6882	92.2571	19.308	6.7992	13.4604	88.5829	4.71
Sphagnum wetland	JC	Changbai Mountains	Waterlogged	0_20	343.9	28.2989	97.3198	21.735	5.6808	12.7405	82.0095	4.87
Sphagnum wetland	JC	Changbai Mountains	Waterlogged	0_20	313.51	25.6301	80.353	17.121	5.8824	15.7951	87.6669	4.61
Sphagnum wetland	JC	Changbai Mountains	Waterlogged	0_20	327.43	29.2681	95.8325	24.337	6.1704	14.3228	93.0511	4.68
Sphagnum wetland	JC	Changbai Mountains	Drained	0_20	145.88	18.5793	27.1035	13.869	5.9712	6.39759	72.147	5.23
Sphagnum wetland	JC	Changbai Mountains	Drained	0_20	168.42	22.149	37.3033	15.147	6.0144	7.11798	77.954	5.27
Sphagnum wetland	JC	Changbai Mountains	Drained	0_20	196.65	20.7762	40.8563	15.951	5.568	8.30301	73.2455	5.07
Sphagnum wetland	JC	Changbai Mountains	Drained	0_20	204.32	18.7055	38.2191	16.173	5.3176	7.29314	81.564	5.15
Sphagnum wetland	DJH1	Subalpine basin	Waterlogged	0_20	271.26	18.0313	48.9116	8.143	3.9328	5.04059	82.5416	4.96
Sphagnum wetland	DJH1	Subalpine basin	Waterlogged	0_20	331.61	16.8123	55.7511	10.74	3.192	7.93762	92.7462	4.8
Sphagnum wetland	DJH1	Subalpine basin	Waterlogged	0_20	297.37	17.4396	51.8601	6.004	3.9608	6.24704	80.9823	4.91
Sphagnum wetland	DJH1	Subalpine basin	Waterlogged	0_20	309.26	20.9324	64.7354	9.771	3.7256	5.60561	86.7288	4.89
Sphagnum wetland	DJH1	Subalpine basin	Drained	0_20	113.89	14.0973	16.0555	4.455	3.4728	2.03924	48.9943	5.21
Sphagnum wetland	DJH1	Subalpine basin	Drained	0_20	91.49	15.4308	14.1177	4.394	3.2848	2.51656	41.7227	5.17
Sphagnum wetland	DJH1	Subalpine basin	Drained	0_20	101.99	14.9415	15.2389	3.852	3.172	5.7077	45.4044	5.16
Sphagnum wetland	DJH1	Subalpine basin	Drained	0_20	125.49	15.2298	19.1119	4.228	3.5072	3.21114	50.3533	5.08
Sphagnum wetland	DJH2	Subalpine basin	Waterlogged	0_20	303.9	21.0709	64.0344	8.214	3.6488	6.65189	87.0381	4.83
Sphagnum wetland	DJH2	Subalpine basin	Waterlogged	0_20	307.67	20.2756	62.3819	6.057	4.196	4.20869	79.4738	4.93
Sphagnum wetland	DJH2	Subalpine basin	Waterlogged	0_20	244.98	18.2451	44.6968	7.731	3.6784	4.36907	76.7536	5.02
Sphagnum wetland	DJH2	Subalpine basin	Waterlogged	0_20	258.2	16.6922	43.0992	5.677	2.936	5.62197	82.4983	4.99
Sphagnum wetland	DJH2	Subalpine basin	Drained	0_20	104.29	18.1666	18.9459	4.299	3.5744	2.49553	49.8294	5.11
Sphagnum wetland	DJH2	Subalpine basin	Drained	0_20	83.49	14.4697	12.0807	3.495	1.8824	2.13206	47.8004	5.27
Sphagnum wetland	DJH2	Subalpine basin	Drained	0_20	84.79	20.4946	17.3774	4.812	3.5936	2.41543	45.825	5.25
Sphagnum wetland	DJH2	Subalpine basin	Drained	0_20	93.59	17.0232	15.932	2.846	3.1792	2.07755	45.0868	5.27
Sphagnum wetland	QZM	Subalpine basin	Waterlogged	0_20	304.84	16.4481	50.1404	5.972	4.6064	6.57247	120.159	4.43
Sphagnum wetland	QZM	Subalpine basin	Waterlogged	0_20	278.46	14.6875	40.8987	5.636	4.172	6.9133	131.414	4.35
Sphagnum wetland	QZM	Subalpine basin	Waterlogged	0_20	272.81	20.2276	55.1829	5.622	4.7488	7.11185	155.216	4.39
Sphagnum wetland	QZM	Subalpine basin	Waterlogged	0_20	280.34	20.722	58.0921	5.664	4.6608	6.21183	150.552	4.39
Sphagnum wetland	QZM	Subalpine basin	Drained	0_20	232.92	16.5007	38.4333	6.263	5.6672	5.16401	87.6232	4.67
Sphagnum wetland	QZM	Subalpine basin	Drained	0_20	249.29	18.9254	47.179	6.912	6.3224	5.19686	87.0582	4.66
Sphagnum wetland	QZM	Subalpine basin	Drained	0_20	130.24	23.2267	30.2505	7.599	4.3504	5.63499	77.7879	4.49
Sphagnum wetland	QZM	Subalpine basin	Drained	0_20	206.64	19.806	40.9271	5.596	6.5648	5.62518	61.3185	4.74
Sphagnum wetland	EXY	Subalpine basin	Waterlogged	0_20	271.14	24.0712	65.2665	30.36	5.4488	28.0632	103.869	4.59
Sphagnum wetland	EXY	Subalpine basin	Waterlogged	0_20	261.27	23.5613	61.5587	27.608	4.868	22.4459	106.398	4.66
Sphagnum wetland	EXY	Subalpine basin	Waterlogged	0_20	324.33	24.3375	78.9338	40.464	3.34	28.7308	93.627	4.73
Sphagnum wetland	EXY	Subalpine basin	Waterlogged	0_20	295.04	22.0731	65.1246	33.6209	4.348	25.0489	93.3192	4.94
Sphagnum wetland	EXY	Subalpine basin	Drained	0_20	190.55	15.5214	29.5761	13.288	6.032	11.2494	66.7109	6.19
Sphagnum wetland	EXY	Subalpine basin	Drained	0_20	165.68	16.2731	26.9613	17.528	5.7464	11.6348	86.771	6.08
Sphagnum wetland	EXY	Subalpine basin	Drained	0_20	155.36	19.7346	30.6597	21.344	6.604	14.8183	82.9818	5.88
Sphagnum wetland	EXY	Subalpine basin	Drained	0_20	147.15	20.8268	30.6466	21.352	6.932	13.6874	80.2717	5.93
Sphagnum wetland	NNS	Yunnan-Guizhou Plateau	Waterlogged	0_20	330.28	18.8857	62.3758	6.426	6.888	7.48741	63.2248	4.41
Sphagnum wetland	NNS	Yunnan-Guizhou Plateau	Waterlogged	0_20	350.17	15.8661	55.5582	3.4665	7.38	7.84151	51.4449	4.67
Sphagnum wetland	NNS	Yunnan-Guizhou Plateau	Waterlogged	0_20	298.416	17.0578	50.9032	2.45638	8.00352	8.60331	68.3282	4.65
Sphagnum wetland	NNS	Yunnan-Guizhou Plateau	Waterlogged	0_20	229.338	18.3001	41.9691	2.2502	11.2404	7.33857	58.1479	4.38
Sphagnum wetland	NNS	Yunnan-Guizhou Plateau	Drained	0_20	347	19.4256	67.4068	4.0432	4.65176	6.85414	97.8461	4.2
Sphagnum wetland	NNS	Yunnan-Guizhou Plateau	Drained	0_20	363.32	22.501	81.7505	5.0055	4.8432	8.84696	82.3422	4.09
Sphagnum wetland	NNS	Yunnan-Guizhou Plateau	Drained	0_20	356.11	20.9331	74.545	5.6535	4.3104	8.49627	100.263	4.12
Sphagnum wetland	NNS	Yunnan-Guizhou Plateau	Drained	0_20	309.42	19.1993	59.4065	5.0355	4.044	6.93702	82.7939	4.06
Sphagnum wetland	NY	Yunnan-Guizhou Plateau	Waterlogged	0_20	280.68	24.6589	69.2127	12.7774	6.0984	12.771	110.835	4.59
Sphagnum wetland	NY	Yunnan-Guizhou Plateau	Waterlogged	0_20	203.112	20.185	40.9982	13.1144	5.5392	13.6224	104.609	4.76
Sphagnum wetland	NY	Yunnan-Guizhou Plateau	Waterlogged	0_20	232.98	21.8816	50.9798	15.1528	5.6096	10.6259	82.3364	4.76
Sphagnum wetland	NY	Yunnan-Guizhou Plateau	Waterlogged	0_20	205.31	23.2319	47.6974	16.4112	5.868	13.9247	85.1541	4.75
Sphagnum wetland	NY	Yunnan-Guizhou Plateau	Drained	0_20	148.75	23.6098	35.1195	21.272	4.0328	9.6405	66.8942	4.84
Sphagnum wetland	NY	Yunnan-Guizhou Plateau	Drained	0_20	142.66	28.3831	40.4913	24.04	3.6952	9.18853	75.8276	4.97
Sphagnum wetland	NY	Yunnan-Guizhou Plateau	Drained	0_20	147.86	28.2405	41.7563	28.248	3.7552	12.9777	94.4432	5.45
Sphagnum wetland	NY	Yunnan-Guizhou Plateau	Drained	0_20	186.94	26.8059	50.111	26.8128	4.26	11.0345	80.1287	5.87
Sphagnum wetland	XD	Yunnan-Guizhou Plateau	Waterlogged	0_20	250.224	24.3827	61.0114	26.11	9.7152	21.0323	105.233	4.97
Sphagnum wetland	XD	Yunnan-Guizhou Plateau	Waterlogged	0_20	330.62	20.3798	67.3797	22.83	6.30848	22.5831	114.566	4.85
Sphagnum wetland	XD	Yunnan-Guizhou Plateau	Waterlogged	0_20	294.19	21.099	62.0712	23.75	6.0352	26.5161	93.4254	4.9
Sphagnum wetland	XD	Yunnan-Guizhou Plateau	Waterlogged	0_20	280.19	20.3754	57.0899	27.78	7.4624	24.01	112.63	5.04
Sphagnum wetland	XD	Yunnan-Guizhou Plateau	Drained	0_20	149.52	16.1175	24.099	16.19	5.5552	7.87192	67.3254	5.5
Sphagnum wetland	XD	Yunnan-Guizhou Plateau	Drained	0_20	205.28	16.9063	34.7052	16.72	7.136	13.3015	56.3886	5.61
Sphagnum wetland	XD	Yunnan-Guizhou Plateau	Drained	0_20	224.06	18.1167	40.5922	20.09	6.016	11.8612	52.0935	5.71
Sphagnum wetland	XD	Yunnan-Guizhou Plateau	Drained	0_20	220.41	18.1129	39.9227	19.19	5.8752	9.81482	72.4031	5.43
non-Sphagnum wetland	HH	Sanjiang Plain	Reclamation after drainage	0_20	21.87	10.5446	2.3061	10.9328	1.9584	NA	NA	NA
non-Sphagnum wetland	HH	Sanjiang Plain	Reclamation after drainage	0_20	25.13	15.6311	3.92808	12.2087	2.42233	NA	NA	NA
non-Sphagnum wetland	HH	Sanjiang Plain	Reclamation after drainage	0_20	23.43	13.5705	3.17957	10.4286	2.09238	NA	NA	NA
non-Sphagnum wetland	NLH1	Sanjiang Plain	Reclamation after drainage	0_20	23.53	8.33737	1.96178	5.47768	2.1442	NA	NA	NA
non-Sphagnum wetland	NLH1	Sanjiang Plain	Reclamation after drainage	0_20	18.15	12.6279	2.29197	4.54159	2.0972	NA	NA	NA
non-Sphagnum wetland	NLH1	Sanjiang Plain	Reclamation after drainage	0_20	17.14	7.71259	1.32194	4.59167	1.99951	NA	NA	NA
non-Sphagnum wetland	XKH	Sanjiang Plain	Reclamation after drainage	0_20	31.21	14.4649	4.5145	4.04074	1.46898	NA	NA	NA
non-Sphagnum wetland	XKH	Sanjiang Plain	Reclamation after drainage	0_20	27.42	15.1011	4.14072	4.57696	1.5	NA	NA	NA
non-Sphagnum wetland	XKH	Sanjiang Plain	Reclamation after drainage	0_20	30.89	10.5232	3.25062	4.67453	1.66651	NA	NA	NA
Sphagnum wetland	JC	Changbai Mountains	Reclamation after drainage	0_20	41.43	15.4175	6.38749	13.9208	5.15	NA	NA	NA
Sphagnum wetland	JC	Changbai Mountains	Reclamation after drainage	0_20	39.43	9.79017	3.86026	12.6857	5.38571	NA	NA	NA
Sphagnum wetland	JC	Changbai Mountains	Reclamation after drainage	0_20	44.47	12.2747	5.45856	12.14	6.17667	NA	NA	NA
Sphagnum wetland	DJH1	Subalpine basin	Reclamation after drainage	0_20	8.22	14.3474	1.17936	2.09182	1.07955	NA	NA	NA
Sphagnum wetland	DJH1	Subalpine basin	Reclamation after drainage	0_20	7.78	10.9116	0.848925	2.42383	1.18832	NA	NA	NA
Sphagnum wetland	DJH1	Subalpine basin	Reclamation after drainage	0_20	9.02	13.2194	1.19239	2.27762	1.04429	NA	NA	NA
Sphagnum wetland	DS	Yunnan-Guizhou Plateau	Reclamation after drainage	0_20	48.9587	8.66663	4.24307	1.58204	3.31257	NA	NA	NA
Sphagnum wetland	DS	Yunnan-Guizhou Plateau	Reclamation after drainage	0_20	45.4057	9.38965	4.26344	1.10261	1.72184	NA	NA	NA
Sphagnum wetland	DS	Yunnan-Guizhou Plateau	Reclamation after drainage	0_20	49.1428	9.11547	4.4796	1.79401	2.10299	NA	NA	NA
Sphagnum wetland	DS	Yunnan-Guizhou Plateau	Waterlogged	0_20	231.503	15.8561	36.7072	2.53012	6.198	NA	NA	NA
Sphagnum wetland	DS	Yunnan-Guizhou Plateau	Waterlogged	0_20	201.313	12.9955	26.1617	3.20551	3.87891	NA	NA	NA
Sphagnum wetland	DS	Yunnan-Guizhou Plateau	Waterlogged	0_20	252.844	13.8302	34.9688	3.43623	4.79638	NA	NA	NA
Sphagnum wetland	XD	Yunnan-Guizhou Plateau	Reclamation after drainage	0_20	35.31	7.11308	2.51163	10.1542	7.7375	NA	NA	NA
Sphagnum wetland	XD	Yunnan-Guizhou Plateau	Reclamation after drainage	0_20	36.06	9.69185	3.49488	10.4909	7.92273	NA	NA	NA
Sphagnum wetland	XD	Yunnan-Guizhou Plateau	Reclamation after drainage	0_20	36.12	14.4024	5.20214	11.695	8.61	NA	NA	NA
NA: not available

## Sheet: Aboveground biomass
Wetland type	Site_ID	Region	Treatment	Aboveground biomass (kg m−2)
non-Sphagnum wetland	AES1	Khingan Mountains	Waterlogged	1.3856
non-Sphagnum wetland	AES1	Khingan Mountains	Waterlogged	1.07296
non-Sphagnum wetland	AES1	Khingan Mountains	Waterlogged	1.08496
non-Sphagnum wetland	AES1	Khingan Mountains	Drained	0.884
non-Sphagnum wetland	AES1	Khingan Mountains	Drained	0.84624
non-Sphagnum wetland	AES1	Khingan Mountains	Drained	0.63568
non-Sphagnum wetland	EEGN	Khingan Mountains	Waterlogged	0.0951808
non-Sphagnum wetland	EEGN	Khingan Mountains	Waterlogged	0.126544
non-Sphagnum wetland	EEGN	Khingan Mountains	Waterlogged	0.098603
non-Sphagnum wetland	EEGN	Khingan Mountains	Drained	0.15441
non-Sphagnum wetland	EEGN	Khingan Mountains	Drained	0.250042
non-Sphagnum wetland	EEGN	Khingan Mountains	Drained	0.1078
non-Sphagnum wetland	HH	Sanjiang Plain	Waterlogged	0.26668
non-Sphagnum wetland	HH	Sanjiang Plain	Waterlogged	0.2568
non-Sphagnum wetland	HH	Sanjiang Plain	Waterlogged	0.25788
non-Sphagnum wetland	HH	Sanjiang Plain	Drained	0.64128
non-Sphagnum wetland	HH	Sanjiang Plain	Drained	0.55336
non-Sphagnum wetland	HH	Sanjiang Plain	Drained	0.48644
non-Sphagnum wetland	NLH1	Sanjiang Plain	Waterlogged	0.21996
non-Sphagnum wetland	NLH1	Sanjiang Plain	Waterlogged	0.28828
non-Sphagnum wetland	NLH1	Sanjiang Plain	Waterlogged	0.21448
non-Sphagnum wetland	NLH1	Sanjiang Plain	Drained	0.45652
non-Sphagnum wetland	NLH1	Sanjiang Plain	Drained	0.4814
non-Sphagnum wetland	NLH1	Sanjiang Plain	Drained	0.6078
non-Sphagnum wetland	NLH2	Sanjiang Plain	Waterlogged	0.046916
non-Sphagnum wetland	NLH2	Sanjiang Plain	Waterlogged	0.0717
non-Sphagnum wetland	NLH2	Sanjiang Plain	Waterlogged	0.144468
non-Sphagnum wetland	NLH2	Sanjiang Plain	Drained	0.69036
non-Sphagnum wetland	NLH2	Sanjiang Plain	Drained	0.575888
non-Sphagnum wetland	NLH2	Sanjiang Plain	Drained	0.641436
non-Sphagnum wetland	QXH	Sanjiang Plain	Waterlogged	0.68964
non-Sphagnum wetland	QXH	Sanjiang Plain	Waterlogged	0.42028
non-Sphagnum wetland	QXH	Sanjiang Plain	Waterlogged	0.64484
non-Sphagnum wetland	QXH	Sanjiang Plain	Drained	1.1482
non-Sphagnum wetland	QXH	Sanjiang Plain	Drained	1.50736
non-Sphagnum wetland	QXH	Sanjiang Plain	Drained	1.28084
non-Sphagnum wetland	XKH	Sanjiang Plain	Waterlogged	0.66556
non-Sphagnum wetland	XKH	Sanjiang Plain	Waterlogged	0.7706
non-Sphagnum wetland	XKH	Sanjiang Plain	Waterlogged	0.60604
non-Sphagnum wetland	XKH	Sanjiang Plain	Drained	0.79628
non-Sphagnum wetland	XKH	Sanjiang Plain	Drained	0.94428
non-Sphagnum wetland	XKH	Sanjiang Plain	Drained	0.60836
non-Sphagnum wetland	HY	Qinghai-Tibet Plateau	Waterlogged	0.452692
non-Sphagnum wetland	HY	Qinghai-Tibet Plateau	Waterlogged	0.289702
non-Sphagnum wetland	HY	Qinghai-Tibet Plateau	Waterlogged	0.340636
non-Sphagnum wetland	HY	Qinghai-Tibet Plateau	Drained	0.646243
non-Sphagnum wetland	HY	Qinghai-Tibet Plateau	Drained	0.564748
non-Sphagnum wetland	HY	Qinghai-Tibet Plateau	Drained	0.595309
non-Sphagnum wetland	ZG	Qinghai-Tibet Plateau	Waterlogged	0.512
non-Sphagnum wetland	ZG	Qinghai-Tibet Plateau	Waterlogged	0.528472
non-Sphagnum wetland	ZG	Qinghai-Tibet Plateau	Waterlogged	0.32028
non-Sphagnum wetland	ZG	Qinghai-Tibet Plateau	Drained	0.410528
non-Sphagnum wetland	ZG	Qinghai-Tibet Plateau	Drained	0.564472
non-Sphagnum wetland	ZG	Qinghai-Tibet Plateau	Drained	0.584472
non-Sphagnum wetland	REG	Qinghai-Tibet Plateau	Waterlogged	0.365856
non-Sphagnum wetland	REG	Qinghai-Tibet Plateau	Waterlogged	0.42204
non-Sphagnum wetland	REG	Qinghai-Tibet Plateau	Waterlogged	0.289392
non-Sphagnum wetland	REG	Qinghai-Tibet Plateau	Drained	0.396472
non-Sphagnum wetland	REG	Qinghai-Tibet Plateau	Drained	0.340472
non-Sphagnum wetland	REG	Qinghai-Tibet Plateau	Drained	0.31852
non-Sphagnum wetland	SLH	Qinghai-Tibet Plateau	Waterlogged	0.315081
non-Sphagnum wetland	SLH	Qinghai-Tibet Plateau	Waterlogged	0.261205
non-Sphagnum wetland	SLH	Qinghai-Tibet Plateau	Waterlogged	0.161706
non-Sphagnum wetland	SLH	Qinghai-Tibet Plateau	Drained	0.645188
non-Sphagnum wetland	SLH	Qinghai-Tibet Plateau	Drained	0.708279
non-Sphagnum wetland	SLH	Qinghai-Tibet Plateau	Drained	0.582538
non-Sphagnum wetland	YNG	Qinghai-Tibet Plateau	Waterlogged	0.052488
non-Sphagnum wetland	YNG	Qinghai-Tibet Plateau	Waterlogged	0.058716
non-Sphagnum wetland	YNG	Qinghai-Tibet Plateau	Waterlogged	0.039872
non-Sphagnum wetland	YNG	Qinghai-Tibet Plateau	Drained	0.130456
non-Sphagnum wetland	YNG	Qinghai-Tibet Plateau	Drained	0.122104
non-Sphagnum wetland	YNG	Qinghai-Tibet Plateau	Drained	0.157132
non-Sphagnum wetland	LHZ	Qinghai-Tibet Plateau	Waterlogged	0.199035
non-Sphagnum wetland	LHZ	Qinghai-Tibet Plateau	Waterlogged	0.475692
non-Sphagnum wetland	LHZ	Qinghai-Tibet Plateau	Waterlogged	0.362415
non-Sphagnum wetland	LHZ	Qinghai-Tibet Plateau	Drained	0.616976
non-Sphagnum wetland	LHZ	Qinghai-Tibet Plateau	Drained	0.48156
non-Sphagnum wetland	LHZ	Qinghai-Tibet Plateau	Drained	0.464572
non-Sphagnum wetland	JQ	Qinghai-Tibet Plateau	Waterlogged	0.313139
non-Sphagnum wetland	JQ	Qinghai-Tibet Plateau	Waterlogged	0.18646
non-Sphagnum wetland	JQ	Qinghai-Tibet Plateau	Waterlogged	0.276737
non-Sphagnum wetland	JQ	Qinghai-Tibet Plateau	Drained	0.486414
non-Sphagnum wetland	JQ	Qinghai-Tibet Plateau	Drained	0.523786
non-Sphagnum wetland	JQ	Qinghai-Tibet Plateau	Drained	0.53592
non-Sphagnum wetland	HTPY	Yellow River basin	Waterlogged	0.198093
non-Sphagnum wetland	HTPY	Yellow River basin	Waterlogged	0.179164
non-Sphagnum wetland	HTPY	Yellow River basin	Waterlogged	0.188386
non-Sphagnum wetland	HTPY	Yellow River basin	Drained	0.295666
non-Sphagnum wetland	HTPY	Yellow River basin	Drained	0.345658
non-Sphagnum wetland	HTPY	Yellow River basin	Drained	0.30052
non-Sphagnum wetland	DTH	Yangtze River basin	Waterlogged	0.215581
non-Sphagnum wetland	DTH	Yangtze River basin	Waterlogged	0.198108
non-Sphagnum wetland	DTH	Yangtze River basin	Waterlogged	0.177238
non-Sphagnum wetland	DTH	Yangtze River basin	Drained	0.566498
non-Sphagnum wetland	DTH	Yangtze River basin	Drained	0.516021
non-Sphagnum wetland	DTH	Yangtze River basin	Drained	0.456806
non-Sphagnum wetland	PYH	Yangtze River basin	Waterlogged	0.199564
non-Sphagnum wetland	PYH	Yangtze River basin	Waterlogged	0.195682
non-Sphagnum wetland	PYH	Yangtze River basin	Waterlogged	0.274796
non-Sphagnum wetland	PYH	Yangtze River basin	Drained	0.291298
non-Sphagnum wetland	PYH	Yangtze River basin	Drained	0.479618
non-Sphagnum wetland	PYH	Yangtze River basin	Drained	0.507284
non-Sphagnum wetland	CH	Yunnan-Guizhou Plateau	Waterlogged	0.502856
non-Sphagnum wetland	CH	Yunnan-Guizhou Plateau	Waterlogged	0.318964
non-Sphagnum wetland	CH	Yunnan-Guizhou Plateau	Waterlogged	0.409256
non-Sphagnum wetland	CH	Yunnan-Guizhou Plateau	Drained	0.411198
non-Sphagnum wetland	CH	Yunnan-Guizhou Plateau	Drained	0.315081
non-Sphagnum wetland	CH	Yunnan-Guizhou Plateau	Drained	0.320905
Sphagnum wetland	MH	Khingan Mountains	Waterlogged	0.177924
Sphagnum wetland	MH	Khingan Mountains	Waterlogged	0.259628
Sphagnum wetland	MH	Khingan Mountains	Waterlogged	0.24406
Sphagnum wetland	MH	Khingan Mountains	Drained	0.067596
Sphagnum wetland	MH	Khingan Mountains	Drained	0.079416
Sphagnum wetland	MH	Khingan Mountains	Drained	0.110432
Sphagnum wetland	PGH	Khingan Mountains	Waterlogged	0.482076
Sphagnum wetland	PGH	Khingan Mountains	Waterlogged	0.375281
Sphagnum wetland	PGH	Khingan Mountains	Waterlogged	0.35391
Sphagnum wetland	PGH	Khingan Mountains	Drained	0.337407
Sphagnum wetland	PGH	Khingan Mountains	Drained	0.327215
Sphagnum wetland	PGH	Khingan Mountains	Drained	0.311198
Sphagnum wetland	GH	Khingan Mountains	Waterlogged	0.502856
Sphagnum wetland	GH	Khingan Mountains	Waterlogged	0.318964
Sphagnum wetland	GH	Khingan Mountains	Waterlogged	0.409256
Sphagnum wetland	GH	Khingan Mountains	Drained	0.411198
Sphagnum wetland	GH	Khingan Mountains	Drained	0.315081
Sphagnum wetland	GH	Khingan Mountains	Drained	0.320905
Sphagnum wetland	AES2	Khingan Mountains	Waterlogged	0.197
Sphagnum wetland	AES2	Khingan Mountains	Waterlogged	0.232
Sphagnum wetland	AES2	Khingan Mountains	Waterlogged	0.251
Sphagnum wetland	AES2	Khingan Mountains	Drained	0.154
Sphagnum wetland	AES2	Khingan Mountains	Drained	0.126
Sphagnum wetland	AES2	Khingan Mountains	Drained	0.084
Sphagnum wetland	WYL	Khingan Mountains	Waterlogged	0.245674
Sphagnum wetland	WYL	Khingan Mountains	Waterlogged	0.25344
Sphagnum wetland	WYL	Khingan Mountains	Waterlogged	0.240335
Sphagnum wetland	WYL	Khingan Mountains	Drained	0.264603
Sphagnum wetland	WYL	Khingan Mountains	Drained	0.293725
Sphagnum wetland	WYL	Khingan Mountains	Drained	0.348571
Sphagnum wetland	THL	Khingan Mountains	Waterlogged	0.39812
Sphagnum wetland	THL	Khingan Mountains	Waterlogged	0.39852
Sphagnum wetland	THL	Khingan Mountains	Waterlogged	0.37056
Sphagnum wetland	THL	Khingan Mountains	Drained	0.07808
Sphagnum wetland	THL	Khingan Mountains	Drained	0.09456
Sphagnum wetland	THL	Khingan Mountains	Drained	0.07668
Sphagnum wetland	JC	Changbai Mountains	Waterlogged	0.718
Sphagnum wetland	JC	Changbai Mountains	Waterlogged	0.83628
Sphagnum wetland	JC	Changbai Mountains	Waterlogged	0.91796
Sphagnum wetland	JC	Changbai Mountains	Drained	0.47184
Sphagnum wetland	JC	Changbai Mountains	Drained	0.22516
Sphagnum wetland	JC	Changbai Mountains	Drained	0.31692
Sphagnum wetland	DJH1	Subalpine basin	Waterlogged	0.24752
Sphagnum wetland	DJH1	Subalpine basin	Waterlogged	0.15712
Sphagnum wetland	DJH1	Subalpine basin	Waterlogged	0.18016
Sphagnum wetland	DJH1	Subalpine basin	Drained	0.27824
Sphagnum wetland	DJH1	Subalpine basin	Drained	0.2484
Sphagnum wetland	DJH1	Subalpine basin	Drained	0.34208
Sphagnum wetland	DJH2	Subalpine basin	Waterlogged	0.332554
Sphagnum wetland	DJH2	Subalpine basin	Waterlogged	0.321876
Sphagnum wetland	DJH2	Subalpine basin	Waterlogged	0.309256
Sphagnum wetland	DJH2	Subalpine basin	Drained	0.246159
Sphagnum wetland	DJH2	Subalpine basin	Drained	0.316051
Sphagnum wetland	DJH2	Subalpine basin	Drained	0.304403
Sphagnum wetland	QZM	Subalpine basin	Waterlogged	0.26688
Sphagnum wetland	QZM	Subalpine basin	Waterlogged	0.2788
Sphagnum wetland	QZM	Subalpine basin	Waterlogged	0.32464
Sphagnum wetland	QZM	Subalpine basin	Drained	0.13408
Sphagnum wetland	QZM	Subalpine basin	Drained	0.08052
Sphagnum wetland	QZM	Subalpine basin	Drained	0.10704
Sphagnum wetland	EXY	Subalpine basin	Waterlogged	0.726244
Sphagnum wetland	EXY	Subalpine basin	Waterlogged	0.603432
Sphagnum wetland	EXY	Subalpine basin	Waterlogged	0.602947
Sphagnum wetland	EXY	Subalpine basin	Drained	0.31411
Sphagnum wetland	EXY	Subalpine basin	Drained	0.28693
Sphagnum wetland	EXY	Subalpine basin	Drained	0.262662
Sphagnum wetland	NNS	Yunnan-Guizhou Plateau	Waterlogged	0.26016
Sphagnum wetland	NNS	Yunnan-Guizhou Plateau	Waterlogged	0.2688
Sphagnum wetland	NNS	Yunnan-Guizhou Plateau	Waterlogged	0.32904
Sphagnum wetland	NNS	Yunnan-Guizhou Plateau	Drained	0.22028
Sphagnum wetland	NNS	Yunnan-Guizhou Plateau	Drained	0.20476
Sphagnum wetland	NNS	Yunnan-Guizhou Plateau	Drained	0.20704
Sphagnum wetland	NY	Yunnan-Guizhou Plateau	Waterlogged	0.396152
Sphagnum wetland	NY	Yunnan-Guizhou Plateau	Waterlogged	0.381105
Sphagnum wetland	NY	Yunnan-Guizhou Plateau	Waterlogged	0.489842
Sphagnum wetland	NY	Yunnan-Guizhou Plateau	Drained	0.336922
Sphagnum wetland	NY	Yunnan-Guizhou Plateau	Drained	0.312168
Sphagnum wetland	NY	Yunnan-Guizhou Plateau	Drained	0.298093
Sphagnum wetland	XD	Yunnan-Guizhou Plateau	Waterlogged	0.196637
Sphagnum wetland	XD	Yunnan-Guizhou Plateau	Waterlogged	0.117993
Sphagnum wetland	XD	Yunnan-Guizhou Plateau	Waterlogged	0.110712
Sphagnum wetland	XD	Yunnan-Guizhou Plateau	Drained	0.391298
Sphagnum wetland	XD	Yunnan-Guizhou Plateau	Drained	0.290813
Sphagnum wetland	XD	Yunnan-Guizhou Plateau	Drained	0.325759
