# Supplementary material for: Metallic protection of soil carbon: divergent drainage effects in Sphagnum vs. non-Sphagnum wetlands
Source: Natl Sci Rev. 2024 May 20;11(11):nwae178. doi: 10.1093/nsr/nwae178 (PMC11493091; doi:10.1093/nsr/nwae178)
Supplement: nwae178_Supplemental_Files [file nwae178_supplemental_files.zip › Data S2-new.xlsx]

## Sheet: Literature data
Reference	Treatment	Wetland type	Soil depth (cm)	n	SOC (mg g-1)	Latitude (°)	Longitude (°)
Wang et al., 2012	Waterlogged	non-Sphagnum wetlands	0−20	3	30.8	133.5	47.5
Wang et al., 2012	Reclamation after drainage	non-Sphagnum wetlands	0−20	3	20.8	133.5	47.5
Wang et al., 2012	Waterlogged	non-Sphagnum wetlands	0−20	3	30.8	133.5	47.5
Wang et al., 2012	Reclamation after drainage	non-Sphagnum wetlands	0−20	3	22	133.5	47.5
Wang et al., 2012	Waterlogged	non-Sphagnum wetlands	0−20	3	30.8	133.5	47.5
Wang et al., 2012	Reclamation after drainage	non-Sphagnum wetlands	0−20	3	18.1	133.5	47.5
Wang et al., 2012	Waterlogged	non-Sphagnum wetlands	0−20	3	30.8	133.5	47.5
Wang et al., 2012	Reclamation after drainage	non-Sphagnum wetlands	0−20	3	16.7	133.5	47.5
Wang et al., 2012	Waterlogged	non-Sphagnum wetlands	0−20	3	30.8	133.5	47.5
Wang et al., 2012	Reclamation after drainage	non-Sphagnum wetlands	0−20	3	19.2	133.5	47.5
Lian et al., 2013	Waterlogged	non-Sphagnum wetlands	0−30	19	10.13	120.7	42.92
Lian et al., 2013	Reclamation after drainage	non-Sphagnum wetlands	0−30	19	8.68	120.7	42.92
Lian et al., 2013	Waterlogged	non-Sphagnum wetlands	0−30	19	10.13	120.7	42.92
Lian et al., 2013	Reclamation after drainage	non-Sphagnum wetlands	0−30	19	1.96	120.7	42.92
Xia et al., 2021	Waterlogged	non-Sphagnum wetlands	0−30	9	12.9467	115.99	38.87
Xia et al., 2021	Reclamation after drainage	non-Sphagnum wetlands	0−30	9	8.57222	115.98	38.88
Shang et al., 2013	Waterlogged	non-Sphagnum wetlands	0−10	3	173.9	101.67	33.78
Shang et al., 2013	Drainage only	non-Sphagnum wetlands	0−10	3	82.6	101.71	33.77
Shang et al., 2013	Waterlogged	non-Sphagnum wetlands	0−10	3	255.3	102.02	33.95
Shang et al., 2013	Drainage only	non-Sphagnum wetlands	0−10	3	199.8	102.02	33.95
Shang et al., 2013	Waterlogged	non-Sphagnum wetlands	0−10	3	147.9	101.77	33.77
Shang et al., 2013	Drainage only	non-Sphagnum wetlands	0−10	3	74.6	101.71	33.77
Shang et al., 2013	Waterlogged	non-Sphagnum wetlands	0−10	3	199.1	102.16	33.72
Shang et al., 2013	Drainage only	non-Sphagnum wetlands	0−10	3	74.9	102.16	33.72
Cheng et al., 2013	Waterlogged	non-Sphagnum wetlands	0−10	36	5.88	111.22	32.75
Cheng et al., 2013	Reclamation after drainage	non-Sphagnum wetlands	0−10	18	4.35	111.22	32.75
Cheng et al., 2013	Waterlogged	non-Sphagnum wetlands	10−30	36	5.875	111.22	32.75
Cheng et al., 2013	Reclamation after drainage	non-Sphagnum wetlands	10−30	18	4.51	111.22	32.75
Lu et al., 2019	Waterlogged	non-Sphagnum wetlands	0−20	3	80.68	99.63	27.89
Lu et al., 2019	Reclamation after drainage	non-Sphagnum wetlands	0−20	3	29.35	99.64	27.9
Wang et al., 2015	Waterlogged	non-Sphagnum wetlands	0−30	15	22.1	119.3	25.98
Wang et al., 2015	Reclamation after drainage	non-Sphagnum wetlands	0−30	15	10.4	119.3	25.98
Wang et al., 2015	Reclamation after drainage	non-Sphagnum wetlands	0−30	15	11.7	119.3	25.98
Wang et al., 2015	Reclamation after drainage	non-Sphagnum wetlands	0−30	15	15.6	119.3	25.98
Wang et al., 2015	Reclamation after drainage	non-Sphagnum wetlands	0−30	15	12.7	119.3	25.98
Tangen et al., 2015	Waterlogged	non-Sphagnum wetlands	0−30	4	48.5887	-97.33	46.33
Tangen et al., 2015	Reclamation after drainage	non-Sphagnum wetlands	0−30	4	32.3308	-97.33	46.33
Tangen et al., 2015	Waterlogged	non-Sphagnum wetlands	0−30	4	52.9167	-97.33	46.33
Tangen et al., 2015	Reclamation after drainage	non-Sphagnum wetlands	0−30	4	46.8018	-97.33	46.33
Tangen et al., 2015	Waterlogged	non-Sphagnum wetlands	0−30	4	54.4268	-97.33	46.33
Tangen et al., 2015	Reclamation after drainage	non-Sphagnum wetlands	0−30	4	36.7268	-97.33	46.33
Tangen et al., 2015	Waterlogged	non-Sphagnum wetlands	0−30	4	48.1865	-97.33	46.33
Tangen et al., 2015	Reclamation after drainage	non-Sphagnum wetlands	0−30	4	37.1006	-97.33	46.33
Tangen et al., 2015	Waterlogged	non-Sphagnum wetlands	0−30	4	45.9741	-97.33	46.33
Tangen et al., 2015	Reclamation after drainage	non-Sphagnum wetlands	0−30	4	36.9485	-97.33	46.33
Tangen et al., 2015	Waterlogged	non-Sphagnum wetlands	0−30	4	81.8261	-97.33	46.33
Tangen et al., 2015	Reclamation after drainage	non-Sphagnum wetlands	0−30	4	47.5138	-97.33	46.33
Zhang et al., 2019	Waterlogged	non-Sphagnum wetlands	0−20	3	445.73	-80.66	26.66
Zhang et al., 2019	Reclamation after drainage	non-Sphagnum wetlands	0−20	3	370.17	-80.66	26.37
Ouyang et al., 2013	Waterlogged	non-Sphagnum wetlands	0−20	3	67.9	132.13	46.5
Ouyang et al., 2013	Reclamation after drainage	non-Sphagnum wetlands	0−20	3	28.8	132.13	46.5
Ouyang et al., 2013	Reclamation after drainage	non-Sphagnum wetlands	0−20	3	21	132.13	46.5
Guo et al., 2019	Waterlogged	non-Sphagnum wetlands	0−10	3	252.51	99.72	27.78
Guo et al., 2019	Reclamation after drainage	non-Sphagnum wetlands	0−10	3	40.37	99.72	27.78
Arai et al., 2014	Waterlogged	non-Sphagnum wetlands	0−10	3	504	113.9	-2.32
Arai et al., 2014	Drainage only	non-Sphagnum wetlands	0−10	3	494	114.03	-2.35
Arai et al., 2014	Reclamation after drainage	non-Sphagnum wetlands	0−10	3	325	114.02	-2.28
Arai et al., 2014	Reclamation after drainage	non-Sphagnum wetlands	0−10	3	437	114.02	-2.28
Arai et al., 2014	Reclamation after drainage	non-Sphagnum wetlands	0−10	3	372	114.02	-2.28
Arai et al., 2014	Reclamation after drainage	non-Sphagnum wetlands	0−10	3	336	114.02	-2.28
Ishikura et al., 2017	Waterlogged	non-Sphagnum wetlands	0−10	2	554.5	113.9	-2.32
Ishikura et al., 2017	Reclamation after drainage	non-Sphagnum wetlands	0−10	3	493	114.01	-2.28
Ishikura et al., 2017	Drainage only	non-Sphagnum wetlands	0−10	1	544	113.9	-2.32
Kløve et al., 2010	Waterlogged	non-Sphagnum wetlands	0−12	4	38.95	14.47	67.28
Kløve et al., 2010	Drainage only	non-Sphagnum wetlands	0−30	4	30.55	14.47	67.28
Kløve et al., 2010	Drainage only	non-Sphagnum wetlands	0−30	4	42	14.47	67.28
Kløve et al., 2010	Reclamation after drainage	non-Sphagnum wetlands	0−30	4	36.4	14.47	67.28
Maslov et al., 2020	Waterlogged	non-Sphagnum wetlands	0−20	3	357	37.43	56.38
Maslov et al., 2020	Reclamation after drainage	non-Sphagnum wetlands	0−20	3	266	37.43	56.38
Maslov et al., 2020	Reclamation after drainage	non-Sphagnum wetlands	0−20	3	265	37.43	56.38
Poyda et al., 2016	Waterlogged	non-Sphagnum wetlands	0−20	7	350	9.4	54.35
Poyda et al., 2016	Drainage only	non-Sphagnum wetlands	0−20	7	374	9.4	54.35
Poyda et al., 2016	Drainage only	non-Sphagnum wetlands	0−20	7	179	9.4	54.35
Poyda et al., 2016	Reclamation after drainage	non-Sphagnum wetlands	0−20	7	133	9.4	54.35
Leifeld et al., 2020	Waterlogged	non-Sphagnum wetlands	0−30	3	483.7	7.05	47.24
Leifeld et al., 2020	Drainage only	non-Sphagnum wetlands	0−30	3	290.1	8.53	47.09
Leifeld et al., 2020	Drainage only	non-Sphagnum wetlands	0−30	3	459.8	7.09	46.98
Leifeld et al., 2020	Reclamation after drainage	non-Sphagnum wetlands	0−30	3	230.6	7.05	46.98
Wu et al., 2017	Waterlogged	non-Sphagnum wetlands	0−10	6	436.295	102.55	32.8
Wu et al., 2017	Drainage only	non-Sphagnum wetlands	0−10	6	348.082	102.55	32.8
Wu et al., 2017	Waterlogged	non-Sphagnum wetlands	10−20	6	252.865	102.55	32.8
Wu et al., 2017	Drainage only	non-Sphagnum wetlands	10−20	6	209.61	102.55	32.8
Leifeld et al., 2011	Waterlogged	non-Sphagnum wetlands	10−20	4	485	7.05	46.9833
Leifeld et al., 2011	Reclamation after drainage	non-Sphagnum wetlands	10−20	4	265.5	7.05	46.9833
Leifeld et al., 2011	Waterlogged	non-Sphagnum wetlands	10−20	4	500	7.05	46.9833
Leifeld et al., 2011	Reclamation after drainage	non-Sphagnum wetlands	10−20	4	245.4	7.05	46.9833
Leifeld et al., 2011	Waterlogged	non-Sphagnum wetlands	10−20	4	533	7.05	46.9833
Leifeld et al., 2011	Reclamation after drainage	non-Sphagnum wetlands	10−20	4	314	7.05	46.9833
Leifeld et al., 2011	Waterlogged	non-Sphagnum wetlands	10−20	4	500	7.05	46.9833
Leifeld et al., 2011	Reclamation after drainage	non-Sphagnum wetlands	0−2.5	4	307.1	7.05	46.9833
Zhou et al., 2017	Waterlogged	non-Sphagnum wetlands	0−10	6	183.62	102.817	33.9167
Zhou et al., 2017	Waterlogged	non-Sphagnum wetlands	10−20	6	179.33	102.817	33.9167
Zhou et al., 2017	Waterlogged	non-Sphagnum wetlands	20−30	6	180.235	102.817	33.9167
Zhou et al., 2017	Drainage only	non-Sphagnum wetlands	0−10	3	126.97	102.733	33.9167
Zhou et al., 2017	Drainage only	non-Sphagnum wetlands	10−20	3	132.19	102.733	33.9167
Zhou et al., 2017	Drainage only	non-Sphagnum wetlands	20−30	3	127.07	102.733	33.9167
Zhou et al., 2017	Drainage only	non-Sphagnum wetlands	0−10	3	152.36	102.733	33.9167
Zhou et al., 2017	Drainage only	non-Sphagnum wetlands	10−20	3	152.09	102.733	33.9167
Zhou et al., 2017	Drainage only	non-Sphagnum wetlands	20−30	3	162.11	102.733	33.9167
Zhou et al., 2017	Drainage only	non-Sphagnum wetlands	0−10	3	161.62	102.733	33.9167
Zhou et al., 2017	Drainage only	non-Sphagnum wetlands	10−20	3	142.29	102.733	33.9167
Zhou et al., 2017	Drainage only	non-Sphagnum wetlands	20−30	3	138.85	102.733	33.9167
Krüger et al., 2015	Waterlogged	non-Sphagnum wetlands	0−10	3	464.211	8.81667	53.6833
Krüger et al., 2015	Waterlogged	non-Sphagnum wetlands	10−20	3	473.1	8.81667	53.6833
Krüger et al., 2015	Waterlogged	non-Sphagnum wetlands	20−30	3	474.178	8.81667	53.6833
Krüger et al., 2015	Drainage only	non-Sphagnum wetlands	0−10	3	470.667	8.81667	53.6833
Krüger et al., 2015	Drainage only	non-Sphagnum wetlands	10−20	3	476.878	8.81667	53.6833
Krüger et al., 2015	Drainage only	non-Sphagnum wetlands	20−30	3	467.683	8.81667	53.6833
Krüger et al., 2015	Drainage only	non-Sphagnum wetlands	0−10	3	438.167	8.81667	53.6833
Krüger et al., 2015	Drainage only	non-Sphagnum wetlands	10−20	3	466.317	8.81667	53.6833
Krüger et al., 2015	Drainage only	non-Sphagnum wetlands	20−30	3	467.65	8.81667	53.6833
Wang et al., 2017	Waterlogged	non-Sphagnum wetlands	4−10	4	149.862	101.333	37.5833
Wang et al., 2017	Drainage only	non-Sphagnum wetlands	4−10	4	155.891	101.333	37.5833
Wang et al., 2017	Waterlogged	non-Sphagnum wetlands	10−20	4	154.74	101.333	37.5833
Wang et al., 2017	Drainage only	non-Sphagnum wetlands	10−20	4	124.052	101.333	37.5833
Liu et al., 2023	Waterlogged	non-Sphagnum wetlands	0−10	4	89.182	102.65	33.1
Liu et al., 2023	Drainage only	non-Sphagnum wetlands	0−10	4	242.917	102.65	33.1
Liu et al., 2023	Waterlogged	non-Sphagnum wetlands	10−20	4	127.562	102.65	33.1
Liu et al., 2023	Drainage only	non-Sphagnum wetlands	10−20	4	260.879	102.65	33.1
Liu et al., 2023	Waterlogged	non-Sphagnum wetlands	20−30	4	251.463	102.65	33.1
Liu et al., 2023	Drainage only	non-Sphagnum wetlands	20−30	4	234.192	102.65	33.1
Liu et al., 2023	Waterlogged	non-Sphagnum wetlands	0−10	4	81.6009	134.533	48.05
Liu et al., 2023	Drainage only	non-Sphagnum wetlands	0−10	4	165.31	134.533	48.05
Liu et al., 2023	Waterlogged	non-Sphagnum wetlands	10−20	4	25.9603	134.533	48.05
Liu et al., 2023	Drainage only	non-Sphagnum wetlands	10−20	4	98.2071	134.533	48.05
Liu et al., 2023	Waterlogged	non-Sphagnum wetlands	20−30	4	15.0724	134.533	48.05
Liu et al., 2023	Drainage only	non-Sphagnum wetlands	20−30	4	46.5156	134.533	48.05
Tonks et al., 2017	Waterlogged	non-Sphagnum wetlands	0−10	4	466.908	101.185	3.69503
Tonks et al., 2017	Drainage only	non-Sphagnum wetlands	0−10	4	486.858	101.342	3.64756
Bai et al., 2013	Waterlogged	non-Sphagnum wetlands	0−20	18	15.9078	113.395	22.6108
Bai et al., 2013	Drainage only	non-Sphagnum wetlands	0−20	18	26.0737	113.395	22.6108
Bai et al., 2013	Reclamation after drainage	non-Sphagnum wetlands	0−20	18	13.8997	113.395	22.6108
Xue et al., 2021	Waterlogged	non-Sphagnum wetlands	0−15	4	208	113.395	33.0667
Xue et al., 2021	Drainage only	non-Sphagnum wetlands	0−15	4	275	113.395	33.0667
Xue et al., 2021	Drainage only	non-Sphagnum wetlands	0−15	4	219.7	113.395	33.0667
Xue et al., 2021	Waterlogged	non-Sphagnum wetlands	0−15	4	219.8	113.395	33.0667
Xue et al., 2021	Drainage only	non-Sphagnum wetlands	0−15	4	237.2	113.395	33.0667
Xue et al., 2021	Drainage only	non-Sphagnum wetlands	0−15	4	213.4	113.395	33.0667
Li et al., 2020	Waterlogged	non-Sphagnum wetlands	0−30	3	293	126.733	42.15
Li et al., 2020	Drainage only	non-Sphagnum wetlands	0−30	3	355.9	126.733	42.15
Li et al., 2020	Drainage only	non-Sphagnum wetlands	0−30	3	389.5	126.733	42.15
Li et al., 2020	Drainage only	non-Sphagnum wetlands	0−30	3	343.6	126.733	42.15
Li et al., 2020	Drainage only	non-Sphagnum wetlands	0−30	3	375.9	126.733	42.15
Espenberg et al., 2018	Waterlogged	non-Sphagnum wetlands	0−10	9	356.5	-52.4539	4.99083
Espenberg et al., 2018	Drainage only	non-Sphagnum wetlands	0−10	9	307.9	-52.6517	5.16167
Kandel et al., 2018	Waterlogged	Sphagnum wetlands	0−30	2	410	9.84	57.23
Kandel et al., 2018	Reclamation after drainage	Sphagnum wetlands	0−30	2	340	9.84	57.23
Kandel et al., 2018	Reclamation after drainage	Sphagnum wetlands	0−30	2	320	9.84	57.23
Kandel et al., 2018	Reclamation after drainage	Sphagnum wetlands	0−30	2	330	9.84	57.23
Bobuľská et al., 2020	Waterlogged	Sphagnum wetlands	0−15	10	66.9	20.1	48.96
Bobuľská et al., 2020	Drainage only	Sphagnum wetlands	0−15	10	50.8	20.1	48.96
Bobuľská et al., 2020	Drainage only	Sphagnum wetlands	0−15	10	51.6	20.1	48.96
Schimmel et al., 2021	Waterlogged	Sphagnum wetlands	0−10	3	452.2	-4.2	56.159
Schimmel et al., 2021	Drainage only	Sphagnum wetlands	0−10	3	469.4	-4.2	56.159
Schimmel et al., 2021	Waterlogged	Sphagnum wetlands	10−20	3	488.6	-4.2	56.159
Schimmel et al., 2021	Drainage only	Sphagnum wetlands	10−20	3	478.5	-4.2	56.159
Serk et al., 2022	Waterlogged	Sphagnum wetlands	0−2	3	390.328	19.5564	64.184
Serk et al., 2022	Drainage only	Sphagnum wetlands	0−2	3	447.189	19.5564	64.184
Serk et al., 2022	Waterlogged	Sphagnum wetlands	2−5	3	415.572	19.5564	64.184
Serk et al., 2022	Drainage only	Sphagnum wetlands	2−5	3	459.297	19.5564	64.184
Serk et al., 2022	Waterlogged	Sphagnum wetlands	5−10	3	470.42	19.5564	64.184
Serk et al., 2022	Drainage only	Sphagnum wetlands	5−10	3	452.638	19.5564	64.184
Serk et al., 2022	Waterlogged	Sphagnum wetlands	10−15	3	446.589	19.5564	64.184
Serk et al., 2022	Drainage only	Sphagnum wetlands	10−15	3	510.982	19.5564	64.184
Serk et al., 2022	Waterlogged	Sphagnum wetlands	15−20	3	450.389	19.5564	64.184
Serk et al., 2022	Drainage only	Sphagnum wetlands	15−20	3	555.72	19.5564	64.184
Serk et al., 2022	Waterlogged	Sphagnum wetlands	20−25	3	452.146	19.5564	64.184
Serk et al., 2022	Drainage only	Sphagnum wetlands	20−25	3	527.811	19.5564	64.184
Serk et al., 2022	Waterlogged	Sphagnum wetlands	25−30	3	471.372	19.5564	64.184
Serk et al., 2022	Drainage only	Sphagnum wetlands	25−30	3	457.848	19.5564	64.184
Liu et al., 2023	Waterlogged	Sphagnum wetlands	0−10	4	353.938	110	31.4833
Liu et al., 2023	Drainage only	Sphagnum wetlands	0−10	4	53.2818	110	31.4833
Liu et al., 2023	Waterlogged	Sphagnum wetlands	10−20	4	420.386	110	31.4833
Liu et al., 2023	Drainage only	Sphagnum wetlands	10−20	4	34.1064	110	31.4833
Liu et al., 2023	Waterlogged	Sphagnum wetlands	20−30	4	363.659	110	31.4833
Liu et al., 2023	Drainage only	Sphagnum wetlands	20−30	4	62.2885	110	31.4833
Hommeltenberg et al., 2014	Waterlogged	Sphagnum wetlands	0−15	1	496.489	11.3275	47.8064
Hommeltenberg et al., 2014	Drainage only	Sphagnum wetlands	0−15	1	494.16	11.4578	47.8094
Xu et al., 2021	Waterlogged	Sphagnum wetlands	0−10	3	344.6	126.73	42.1627
Xu et al., 2021	Drainage only	Sphagnum wetlands	0−10	3	290.3	126.73	42.1627
Xu et al., 2021	Waterlogged	Sphagnum wetlands	10−30	3	347.2	126.73	42.1627
Xu et al., 2021	Drainage only	Sphagnum wetlands	10−30	3	378.5	126.73	42.1627
Frank et al., 2014	Waterlogged	Sphagnum wetlands	0−40	1	467	8.81667	53.6833
Frank et al., 2014	Drainage only	Sphagnum wetlands	0−10	1	473	8.81667	53.6833

## Sheet: References
1. Wang Q, Liu J, Wang Y, Guan J, Liu Q, Lv D-a. Land use effects on soil quality along a native wetland to cropland chronosequence. European Journal of Soil Biology 2012, 53: 114-120.
2. Lian J, Zhao X, Zuo X, Wang S, Wang X, Luo Y. Land cover changes and the effects of cultivation on soil properties in Shelihu wetland, Horqin Sandy Land, Northern China. Journal of Arid Land 2013, 5(1): 71-79.
3. 1. Xia S, Song Z, Wang Y, Wang W, Fu X, Singh BP, et al. Soil organic matter turnover depending on land use change: Coupling C/N ratios, δ13C, and lignin biomarkers. Land Degradation & Development 2021, 32(4): 1591-1605.
4. Shang ZH, Feng QS, Wu GL, Ren GH, Long RJ. Grasslandification has significant impacts on soil carbon, nitrogen and phosphorus of alpine wetlands on the Tibetan Plateau. Ecol Eng 2013, 58: 170-179.
5. Cheng X, Yang Y, Li M, Dou X, Zhang Q. The impact of agricultural land use changes on soil organic carbon dynamics in the Danjiangkou Reservoir area of China. Plant Soil 2013, 366(1): 415-424.
6. Lu M, Ren Y, Wang S, Tian K, Sun X, Peng S. Contribution of soil variables to bacterial community composition following land use change in Napahai plateau wetlands. J Environ Manage 2019, 246: 77-84.
7. Wang W, Wang C, Sardans J, Min Q, Zeng C, Tong C, et al. Agricultural land use decouples soil nutrient cycles in a subtropical riparian wetland in China. CATENA 2015, 133: 171-178.
8. Tangen BA, Finocchiaro RG, Gleason RA. Effects of land use on greenhouse gas fluxes and soil properties of wetland catchments in the Prairie Pothole Region of North America. Sci Total Environ 2015, 533: 391-409.
9. Zhang Z, Wang JJ, Lyu X, Jiang M, Bhadha J, Wright A. Impacts of land use change on soil organic matter chemistry in the Everglades, Florida - a characterization with pyrolysis-gas chromatography–mass spectrometry. Geoderma 2019, 338: 393-400.
10. Ouyang W, Xu Y, Hao F, Wang X, Siyang C, Lin C. Effect of long-term agricultural cultivation and land use conversion on soil nutrient contents in the Sanjiang Plain. CATENA 2013, 104: 243-250.
11. Guo X, Chen L, Zheng R, Zhang K, Qiu Y, Yue H. Differences in Soil Nitrogen Availability and Transformation in Relation to Land Use in the Napahai Wetland, Southwest China. Journal of Soil Science and Plant Nutrition 2019, 19(1): 92-97.
12. Arai H, Hadi A, Darung U, Limin SH, Takahashi H, Hatano R, et al. Land use change affects microbial biomass and fluxes of carbon dioxide and nitrous oxide in tropical peatlands. Soil Sci Plant Nutr 2014, 60(3): 423-434.
13. Ishikura K, Yamada H, Toma Y, Takakai F, Morishita T, Darung U, et al. Effect of groundwater level fluctuation on soil respiration rate of tropical peatland in Central Kalimantan, Indonesia. Soil Sci Plant Nutr 2017, 63(1): 1-13.
14. Kløve B, Sveistrup TE, Hauge A. Leaching of nutrients and emission of greenhouse gases from peatland cultivation at Bodin, Northern Norway. Geoderma 2010, 154(3): 219-232.
15. Maslov MN, Maslova OA. Temperate peatlands use-management effects on seasonal patterns of soil microbial activity and nitrogen availability. CATENA 2020, 190: 104548.
16. Poyda A, Reinsch T, Kluß C, Loges R, Taube F. Greenhouse gas emissions from fen soils used for forage production in northern Germany. Biogeosciences 2016, 13(18): 5221-5244.
17. Leifeld J, Klein K, Wust-Galley C. Soil organic matter stoichiometry as indicator for peatland degradation. Sci Rep 2020, 10(1): 7634.
18. Wu X, Cao R, Wei X, Xi X, Shi P, Eisenhauer N, et al. Soil drainage facilitates earthworm invasion and subsequent carbon loss from peatland soil. J Appl Ecol 2017, 54(5): 1291-1300.
19. Leifeld J, Mueller M, Fuhrer J. Peatland subsidence and carbon loss from drained temperate fens. Soil Use and Management 2011, 27(2): 170-176.
20. Zhou W, Cui L, Wang Y, Li W. Methane emissions from natural and drained peatlands in the Zoigê, eastern Qinghai-Tibet Plateau. Journal of Forestry Research 2017, 28(3): 539-547.
21. Krüger JP, Leifeld J, Glatzel S, Szidat S, Alewell C. Biogeochemical indicators of peatland degradation – a case study of a temperate bog in northern Germany. Biogeosciences 2015, 12(10): 2861-2871.
22. Wang Y, Wang H, He J-S, Feng X. Iron-mediated soil carbon response to water-table decline in an alpine wetland. Nature Communications 2017, 8(1): 15972.
23. Liu C, Wang S, Zhao Y, Wang Y, Wang Y, Zhu E, et al. Enhanced microbial contribution to mineral-associated organic carbon accrual in drained wetlands: Beyond direct lignin-iron interactions. Soil Biol Biochem 2023, 185.
24. Tonks AJ, Aplin P, Beriro DJ, Cooper H, Evers S, Vane CH, et al. Impacts of conversion of tropical peat swamp forest to oil palm plantation on peat organic chemistry, physical properties and carbon stocks. Geoderma 2017, 289: 36-45.
25. Bai J, Xiao R, Zhang K, Gao H, Cui B, Liu X. Soil organic carbon as affected by land use in young and old reclaimed regions of a coastal estuary wetland, China. Soil Use and Management 2013, 29(1): 57-64.
26. Xue D, Liu T, Chen H, Liu J, Hu J, Liu L. Fungi are more sensitive than bacteria to drainage in the peatlands of the Zoige Plateau. Ecol Indicators 2021, 124: 107367.
27. Li T, Ge L, Huang J, Yuan X, Peng C, Wang S, et al. Contrasting responses of soil exoenzymatic interactions and the dissociated carbon transformation to short- and long-term drainage in a minerotrophic peatland. Geoderma 2020, 377: 114585.
28. Espenberg M, Truu M, Mander Ü, Kasak K, Nõlvak H, Ligi T, et al. Differences in microbial community structure and nitrogen cycling in natural and drained tropical peatland soils. Scientific Reports 2018, 8(1): 4742.
29. Kandel TP, Lærke PE, Elsgaard L. Annual emissions of CO2, CH4 and N2O from a temperate peat bog: Comparison of an undrained and four drained sites under permanent grass and arable crop rotations with cereals and potato. Agricultural and Forest Meteorology 2018, 256-257: 470-481.
30. Bobuľská L, Demková L, Čerevková A, Renčo M. Impact of Peatland Restoration on Soil Microbial Activity and Nematode Communities. Wetlands 2020, 40(4): 865-875.
31. Schimmel H, Braun M, Subke J-A, Amelung W, Bol R. Carbon stability in a Scottish lowland raised bog: Potential legacy effects of historical land use and implications for global change. Soil Biol Biochem 2021: 108124.
32. Serk H, Nilsson MB, Figueira J, Krüger JP, Leifeld J, Alewell C, et al. Organochemical Characterization of Peat Reveals Decomposition of Specific Hemicellulose Structures as the Main Cause of Organic Matter Loss in the Acrotelm. Environ Sci Technol 2022, 56(23): 17410-17419.
33. Hommeltenberg J, Schmid HP, Droesler M, Werle P. Can a bog drained for forestry be a stronger carbon sink than a natural bog forest? Biogeosciences 2014, 11(13): 3477-3493.
34. Xu Z, Wang S, Wang Z, Dong Y, Zhang Y, Liu S, et al. Effect of drainage on microbial enzyme activities and communities dependent on depth in peatland soil. Biogeochemistry 2021, 155(3): 323-341.
35. Frank S, Tiemeyer B, Gelbrecht J, Freibauer A. High soil solution carbon and nitrogen concentrations in a drained Atlantic bog are reduced to natural levels by 10 years of rewetting. Biogeosciences 2014, 11(8): 2309-2324.
