# Supplementary material for: Metallic protection of soil carbon: divergent drainage effects in Sphagnum vs. non-Sphagnum wetlands
Source: Natl Sci Rev. 2024 May 20;11(11):nwae178. doi: 10.1093/nsr/nwae178 (PMC11493091; doi:10.1093/nsr/nwae178)
Supplement: nwae178_Supplemental_Files [file nwae178_supplemental_files.zip › Data S3-new.xlsx]

## Sheet: Estimated Fe and Al oxidates
Site_ID	Treatment	Plot	Sampling depth (cm)	Fed (mg g−1)	Ald (mg g−1)	Estimated Fe and Al oxides (mg g−1 soil)	Ratio of Fe and Al oxides to ash mass (%)
THL	Waterlogged	1	25_30	8.73967	2.78719	21.6367	9.47286
THL	Waterlogged	1	35_40	8.86546	5.03012	28.0671	7.28348
THL	Waterlogged	1	45_50	5.22681	2.99748	16.6361	2.24625
THL	Waterlogged	2	25_30	8.41189	3.96516	24.3878	8.78085
THL	Waterlogged	2	35_40	6.975	4.6315	23.9543	6.03081
THL	Waterlogged	2	45_50	9.60366	1.91362	20.5837	4.01176
THL	Waterlogged	3	25_30	7.96131	4.54812	25.2907	7.62264
THL	Waterlogged	3	35_40	5.57312	4.13538	20.3474	3.95748
THL	Waterlogged	3	45_50	5.56865	4.54047	21.4656	3.71726
THL	Drained	1	20_25	6.94015	4.51255	23.5685	5.53976
THL	Drained	1	25_30	6.46761	4.73077	23.4234	6.34269
THL	Drained	1	30_35	8.31201	5.93996	29.7145	9.26497
THL	Drained	1	35_40	5.73413	2.85962	17.0597	2.21137
THL	Drained	1	40_45	8.41766	3.14484	22.1183	2.93189
THL	Drained	2	20_25	17.4949	4.8949	41.4108	12.2684
THL	Drained	2	25_30	12.0654	4.77783	32.4537	8.58607
THL	Drained	2	30_35	10.8643	4.56396	29.95	6.62999
THL	Drained	2	35_40	12.3073	3.33943	28.8427	4.16608
THL	Drained	2	40_45	7.18117	3.02429	19.8176	2.41026
THL	Drained	3	20_25	4.21196	5.50395	21.985	5.88786
THL	Drained	3	25_30	4.13857	5.46512	21.7605	4.77562
THL	Drained	3	30_35	6.92581	7.76931	32.5922	11.3693
THL	Drained	3	35_40	5.01961	6.78922	26.8392	6.20701
THL	Drained	3	40_45	5.07095	2.80985	15.867	1.90597
JC1	Waterlogged	1	25_30	7.85853	2.23014	18.6885	4.01409
JC1	Waterlogged	1	35_40	7.95408	2.95714	20.8599	6.18725
JC1	Waterlogged	1	45_50	10.7365	3.80861	27.6487	11.2132
JC1	Waterlogged	2	25_30	12.879	3.4455	30.0462	7.64564
JC1	Waterlogged	2	35_40	9.25498	3.41783	24.2078	7.67946
JC1	Waterlogged	2	45_50	9.07669	3.41683	23.9216	8.9911
JC1	Waterlogged	3	25_30	10.5225	3.69262	26.9863	7.02945
JC1	Waterlogged	3	35_40	12.43	3.9835	30.8268	9.85252
JC1	Waterlogged	3	45_50	9.80341	5.34773	30.4405	9.64296
JC1	Drained	1	20_25	9.95062	3.4573	25.4234	11.4864
JC1	Drained	1	25_30	8.53644	3.97606	24.6161	9.9721
JC1	Drained	1	35_40	9.85884	3.29942	24.8389	15.0258
JC1	Drained	2	20_25	10.0162	4.39261	28.1257	11.3301
JC1	Drained	2	25_30	7.72146	3.33542	21.5408	7.92634
JC1	Drained	2	35_40	7.21771	4.36294	23.5942	7.60105
JC1	Drained	3	20_25	10.3294	3.68545	26.6593	8.41653
JC1	Drained	3	25_30	9.75669	3.65175	25.6552	9.35791
JC1	Drained	3	35_40	7.79795	4.26996	24.2584	10.0131
DJH1	Waterlogged	1	25_30	13.2719	2.82908	28.9586	16.4685
DJH1	Waterlogged	1	35_40	12.8973	2.58837	27.6944	16.5625
DJH1	Waterlogged	1	45_50	12.6885	2.40506	26.8532	13.712
DJH1	Waterlogged	2	25_30	5.84016	2.62961	16.5893	10.5532
DJH1	Waterlogged	2	35_40	5.23687	3.21429	17.2543	8.3148
DJH1	Waterlogged	2	45_50	5.95382	3.23193	18.4431	8.20239
DJH1	Waterlogged	3	25_30	3.6525	2.8482	13.7185	7.25989
DJH1	Waterlogged	3	35_40	2.18382	3.59706	13.4637	5.91689
DJH1	Waterlogged	3	45_50	2.01245	4.86207	16.7052	6.18233
AES1	Waterlogged	1	0_20	8.143	1.443	16.9543	1.95309
AES1	Waterlogged	1	25_30	7.1189	1.32165	14.989	1.64891
AES1	Waterlogged	1	40_45	6.15119	1.11215	12.8686	1.39081
AES1	Waterlogged	2	0_20	8.676	1.323	17.4683	2.00021
AES1	Waterlogged	2	25_30	6.84289	1.19071	14.1865	1.53854
AES1	Waterlogged	2	40_45	7.31426	1.39056	15.4911	1.71167
AES1	Waterlogged	3	0_20	8.765	1.953	19.3598	2.23022
AES1	Waterlogged	3	25_30	7.55929	1.40316	15.9156	1.75802
AES1	Waterlogged	3	40_45	6.58234	1.23661	13.8998	1.50413
AES1	Drained	1	0_20	7.892	1.254	16.0302	1.89287
AES1	Drained	1	20_25	7.00192	1.49042	15.2719	1.87646
AES1	Drained	1	25_30	8.07737	2.02868	18.4768	2.19244
AES1	Drained	1	30_35	7.28671	1.60565	16.0447	1.80843
AES1	Drained	1	45_50	7.10294	1.41765	15.2303	1.67299
AES1	Drained	2	0_20	7.908	1.644	17.139	2.00126
AES1	Drained	2	20_25	7.05534	1.4081	15.1281	1.7403
AES1	Drained	2	25_30	7.06543	1.57275	15.6016	1.7841
AES1	Drained	2	30_35	8.42742	1.60383	17.8532	2.04902
AES1	Drained	2	45_50	7.99289	1.63059	17.2367	1.91534
AES1	Drained	3	0_20	7.967	1.463	16.73	1.93938
AES1	Drained	3	20_25	8.18775	1.76506	17.92	2.07423
AES1	Drained	3	25_30	7.68145	1.49446	16.3634	1.91591
AES1	Drained	3	30_35	7.55976	1.46414	16.0858	1.82151
AES1	Drained	3	45_50	6.74089	1.39676	14.5967	1.60268
HH	Waterlogged	1	25_30	7.67292	4.36265	24.3171	2.5979
HH	Waterlogged	1	35_40	12.8377	5.0751	34.5072	3.6726
HH	Waterlogged	2	25_30	10.2619	4.3246	28.3274	3.0172
HH	Waterlogged	2	35_40	16.2004	5.26885	40.3915	4.30234
HH	Waterlogged	3	25_30	11.6996	6.26535	36.004	3.83713
HH	Waterlogged	3	35_40	14.9798	5.19281	38.2397	4.08933
HH	Drained	1	20_25	13.801	1.29847	25.5481	2.71318
HH	Drained	1	25_30	15.4889	1.3881	28.4805	3.01883
HH	Drained	1	30_35	15.7594	1.55613	29.3773	3.11193
HH	Drained	1	35_40	12.6927	1.81324	25.2159	2.69022
HH	Drained	1	40_45	10.0207	2.06198	21.6588	2.33424
HH	Drained	2	20_25	10.0205	1.27049	19.46	2.03886
HH	Drained	2	25_30	12.1913	1.26468	22.895	2.40725
HH	Drained	2	30_35	11.5978	1.40927	22.3531	2.35204
HH	Drained	2	35_40	14.0941	1.74747	27.2613	2.88463
HH	Drained	2	40_45	11.3558	1.62651	22.5719	2.38625
HH	Drained	3	20_25	16.5312	1.43385	30.2647	3.18548
HH	Drained	3	25_30	16.814	1.53404	30.9926	3.26727
HH	Drained	3	30_35	14.6341	1.23018	26.6829	2.81651
HH	Drained	3	35_40	13.7344	1.24222	25.286	2.63808
HH	Drained	3	40_45	12.4488	1.54816	24.0918	2.53892
NLH2	Waterlogged	1	5_10	7.378	1.017	14.5547	1.58529
NLH2	Waterlogged	1	25_30	4.69147	0.50248	8.85439	0.943572
NLH2	Waterlogged	1	35_40	7.54482	0.944223	14.6178	1.54709
NLH2	Waterlogged	2	5_10	16.498	2.849	34.1428	3.73408
NLH2	Waterlogged	2	25_30	5.09728	0.654669	9.9223	1.06005
NLH2	Waterlogged	2	35_40	6.2751	0.73494	12.0178	1.27469
NLH2	Waterlogged	3	5_10	12.847	2.838	28.3078	3.25143
NLH2	Waterlogged	3	25_30	4.84195	0.832854	10.0113	1.08102
NLH2	Waterlogged	3	35_40	5.41992	0.844727	10.9632	1.16583
NLH2	Drained	1	5_10	7.849	3.299	21.6424	2.9316
NLH2	Drained	1	20_25	3.25	1.04087	8.05825	0.885521
NLH2	Drained	1	25_30	4.56738	1.2666	10.7797	1.17435
NLH2	Drained	1	30_35	5.20665	1.87399	13.4832	1.46068
NLH2	Drained	1	35_40	4.96063	2.41929	14.6068	1.58336
NLH2	Drained	1	40_45	3.40774	2.35813	11.9681	1.29007
NLH2	Drained	2	5_10	9.376	3.328	24.1506	2.82275
NLH2	Drained	2	20_25	4.47835	1.54085	11.3999	1.2355
NLH2	Drained	2	25_30	3.91957	1.90455	11.5219	1.25101
NLH2	Drained	2	30_35	4.32692	2.24135	13.105	1.42011
NLH2	Drained	2	35_40	3.12004	2.09524	10.7804	1.16476
NLH2	Drained	2	40_45	1.52108	2.0507	8.11465	0.86742
NLH2	Drained	3	5_10	10.348	3.299	25.6154	3.61804
NLH2	Drained	3	20_25	4.18526	1.31375	10.3031	1.13449
NLH2	Drained	3	25_30	4.7667	1.21183	10.9444	1.18351
NLH2	Drained	3	30_35	2.89325	4.19301	16.247	1.74482
NLH2	Drained	3	35_40	2.01928	4.34438	15.278	1.65349
NLH2	Drained	3	40_45	2.42069	3.25144	12.8802	1.39661
HY	Waterlogged	1	25_30	7.05062	4.69473	24.2502	5.89625
HY	Waterlogged	1	35_40	5.65061	3.92777	19.894	4.75516
HY	Waterlogged	1	45_50	5.7551	3.74541	19.5535	5.69048
HY	Waterlogged	2	25_30	6.49598	4.68675	23.3462	4.19362
HY	Waterlogged	2	35_40	7.46555	4.58219	24.5972	5.34114
HY	Waterlogged	2	45_50	7.15467	5.35992	26.2633	6.84929
HY	Waterlogged	3	25_30	8.27	4.3235	25.1576	5.51956
HY	Waterlogged	3	35_40	6.57762	4.52571	23.0287	5.04886
HY	Waterlogged	3	45_50	5.26606	4.38805	20.5612	4.4768
HY	Drained	1	20_25	6.36409	3.75546	20.5496	5.03693
HY	Drained	1	25_30	4.9081	4.06571	19.0967	4.89264
HY	Drained	1	30_35	4.2975	4.16	18.3878	3.91907
HY	Drained	1	35_40	3.81647	3.74851	16.4801	3.59588
HY	Drained	1	40_45	3.4759	3.83735	16.1854	3.76268
HY	Drained	2	20_25	4.41599	3.47217	16.6656	4.06257
HY	Drained	2	25_30	3.738	3.757	16.3789	4.24681
HY	Drained	2	30_35	3.91935	3.95917	17.2288	4.26471
HY	Drained	2	35_40	3.7045	3.5755	15.8215	4.30505
HY	Drained	2	40_45	3.70219	3.30329	15.0616	3.72435
HY	Drained	3	20_25	6.18	4.539	22.4335	4.90484
HY	Drained	3	25_30	4.66733	4.68476	20.4335	4.14166
HY	Drained	3	30_35	5.16064	5.40161	23.209	5.17407
HY	Drained	3	35_40	3.83794	3.98567	17.173	4.2224
HY	Drained	3	40_45	3.78226	3.82812	16.6468	5.32581
ZG	Waterlogged	1	25_30	16.2794	1.38186	29.7199	8.23178
ZG	Waterlogged	1	35_40	9.17331	1.24552	18.0437	4.22697
ZG	Waterlogged	1	45_50	5.47691	1.42821	12.6746	2.6127
ZG	Waterlogged	2	25_30	13.81	1.0405	24.8458	6.11288
ZG	Waterlogged	2	35_40	8.08468	1.34577	16.5915	3.97448
ZG	Waterlogged	2	45_50	4.09634	2.34239	13.0191	3.10849
ZG	Waterlogged	3	25_30	14.6436	1.28306	26.8448	6.20003
ZG	Waterlogged	3	35_40	8.501	1.29084	17.1008	3.94531
ZG	Waterlogged	3	45_50	7.23108	1.37151	15.3059	3.84295
ZG	Drained	1	20_25	15.7411	1.52174	29.2527	9.8775
ZG	Drained	1	25_30	10.2309	1.7008	20.9898	5.81373
ZG	Drained	1	30_35	10.2827	1.39484	20.2223	5.07579
ZG	Drained	2	20_25	23.625	0.9525	40.2055	10.6965
ZG	Drained	2	25_30	23.2681	1.11898	40.1004	9.86603
ZG	Drained	2	30_35	14.6663	1.07022	26.2897	6.22584
ZG	Drained	3	20_25	26.255	1.27639	45.2864	8.57631
ZG	Drained	3	25_30	19.8047	1.40527	35.3895	8.1735
ZG	Drained	3	30_35	12.6216	1.3716	23.8761	5.12413
