# Supplementary material for: Metallic protection of soil carbon: divergent drainage effects in Sphagnum vs. non-Sphagnum wetlands
Source: Natl Sci Rev. 2024 May 20;11(11):nwae178. doi: 10.1093/nsr/nwae178 (PMC11493091; doi:10.1093/nsr/nwae178)
Supplement: nwae178_Supplemental_Files [file nwae178_supplemental_files.zip › Data S4-new.xlsx]

## Sheet: Raw data for EAM
Wetland type	Site_ID	Treatment	Plot	Sampling depth (cm)	Bulk density (g cm−3)	Ash (mg g−1)
non-Sphagnum wetland	AES1	Waterlogged	1	0_5	0.37802	773.699
non-Sphagnum wetland	AES1	Waterlogged	1	5_10	0.678301	868.076
non-Sphagnum wetland	AES1	Waterlogged	1	10_15	0.726174	872.683
non-Sphagnum wetland	AES1	Waterlogged	1	15_20	0.730554	898.484
non-Sphagnum wetland	AES1	Waterlogged	1	20_25	0.880797	909.945
non-Sphagnum wetland	AES1	Waterlogged	1	25_30	0.974303	909.026
non-Sphagnum wetland	AES1	Waterlogged	1	30_35	0.983267	905.906
non-Sphagnum wetland	AES1	Waterlogged	1	35_40	1.21479	913.211
non-Sphagnum wetland	AES1	Waterlogged	1	40_45	1.10692	925.263
non-Sphagnum wetland	AES1	Waterlogged	2	0_5	0.444126	818.688
non-Sphagnum wetland	AES1	Waterlogged	2	5_10	0.728619	873.326
non-Sphagnum wetland	AES1	Waterlogged	2	10_15	0.813468	896.766
non-Sphagnum wetland	AES1	Waterlogged	2	15_20	0.774863	888.841
non-Sphagnum wetland	AES1	Waterlogged	2	20_25	0.987647	911.937
non-Sphagnum wetland	AES1	Waterlogged	2	25_30	1.03634	922.08
non-Sphagnum wetland	AES1	Waterlogged	2	30_35	1.2042	922.883
non-Sphagnum wetland	AES1	Waterlogged	2	35_40	1.12994	905.649
non-Sphagnum wetland	AES1	Waterlogged	2	40_45	0.888742	905.025
non-Sphagnum wetland	AES1	Waterlogged	3	0_5	0.526938	839.182
non-Sphagnum wetland	AES1	Waterlogged	3	5_10	0.836488	868.069
non-Sphagnum wetland	AES1	Waterlogged	3	10_15	0.794318	880.023
non-Sphagnum wetland	AES1	Waterlogged	3	15_20	0.940893	878.758
non-Sphagnum wetland	AES1	Waterlogged	3	20_25	0.923985	906.012
non-Sphagnum wetland	AES1	Waterlogged	3	25_30	0.884769	905.313
non-Sphagnum wetland	AES1	Waterlogged	3	30_35	1.09572	908.78
non-Sphagnum wetland	AES1	Waterlogged	3	35_40	1.15195	919.364
non-Sphagnum wetland	AES1	Waterlogged	3	40_45	0.935291	924.107
non-Sphagnum wetland	AES1	Drained	1	0_5	0.415096	691.534
non-Sphagnum wetland	AES1	Drained	1	5_10	0.741759	846.875
non-Sphagnum wetland	AES1	Drained	1	10_15	0.822839	843.339
non-Sphagnum wetland	AES1	Drained	1	15_20	0.959432	853.552
non-Sphagnum wetland	AES1	Drained	1	20_25	0.692765	813.866
non-Sphagnum wetland	AES1	Drained	1	25_30	0.915938	842.75
non-Sphagnum wetland	AES1	Drained	1	30_35	1.06088	887.221
non-Sphagnum wetland	AES1	Drained	1	35_40	1.1771	901.811
non-Sphagnum wetland	AES1	Drained	1	40_45	0.995694	904.35
non-Sphagnum wetland	AES1	Drained	1	45_50	1.11049	910.369
non-Sphagnum wetland	AES1	Drained	2	0_5	0.296634	735.98
non-Sphagnum wetland	AES1	Drained	2	5_10	0.809801	856.412
non-Sphagnum wetland	AES1	Drained	2	10_15	0.91991	861.115
non-Sphagnum wetland	AES1	Drained	2	15_20	0.702136	869.905
non-Sphagnum wetland	AES1	Drained	2	20_25	0.661188	869.285
non-Sphagnum wetland	AES1	Drained	2	25_30	0.678912	874.479
non-Sphagnum wetland	AES1	Drained	2	30_35	0.852276	871.306
non-Sphagnum wetland	AES1	Drained	2	35_40	1.00995	867.107
non-Sphagnum wetland	AES1	Drained	2	40_45	0.789327	876.579
non-Sphagnum wetland	AES1	Drained	2	45_50	0.894649	899.93
non-Sphagnum wetland	AES1	Drained	3	0_5	0.557292	801.338
non-Sphagnum wetland	AES1	Drained	3	5_10	0.649678	862.647
non-Sphagnum wetland	AES1	Drained	3	10_15	0.696737	864.639
non-Sphagnum wetland	AES1	Drained	3	15_20	0.734018	862.493
non-Sphagnum wetland	AES1	Drained	3	20_25	0.823857	863.937
non-Sphagnum wetland	AES1	Drained	3	25_30	0.81632	854.083
non-Sphagnum wetland	AES1	Drained	3	30_35	0.797272	883.102
non-Sphagnum wetland	AES1	Drained	3	35_40	0.935495	893.787
non-Sphagnum wetland	AES1	Drained	3	40_45	0.8536	897.256
non-Sphagnum wetland	AES1	Drained	3	45_50	0.714461	910.771
non-Sphagnum wetland	HH	Waterlogged	1	0_5	0.939366	917.547
non-Sphagnum wetland	HH	Waterlogged	1	5_10	1.12485	934.698
non-Sphagnum wetland	HH	Waterlogged	1	10_15	1.05151	938.009
non-Sphagnum wetland	HH	Waterlogged	1	15_20	1.16722	937.485
non-Sphagnum wetland	HH	Waterlogged	1	20_25	1.18301	932.905
non-Sphagnum wetland	HH	Waterlogged	1	25_30	1.1218	936.029
non-Sphagnum wetland	HH	Waterlogged	1	30_35	1.20552	935.614
non-Sphagnum wetland	HH	Waterlogged	1	35_40	0.883852	939.585
non-Sphagnum wetland	HH	Waterlogged	1	40_45	1.14645	940.5
non-Sphagnum wetland	HH	Waterlogged	2	0_5	0.982167	922.4
non-Sphagnum wetland	HH	Waterlogged	2	5_10	1.15237	933.803
non-Sphagnum wetland	HH	Waterlogged	2	10_15	1.01415	929.663
non-Sphagnum wetland	HH	Waterlogged	2	15_20	1.17061	932.098
non-Sphagnum wetland	HH	Waterlogged	2	20_25	1.00394	935.44
non-Sphagnum wetland	HH	Waterlogged	2	25_30	1.26014	938.861
non-Sphagnum wetland	HH	Waterlogged	2	30_35	1.12131	938.026
non-Sphagnum wetland	HH	Waterlogged	2	35_40	0.991232	938.826
non-Sphagnum wetland	HH	Waterlogged	2	40_45	1.29404	946.112
non-Sphagnum wetland	HH	Waterlogged	3	0_5	0.963323	922.396
non-Sphagnum wetland	HH	Waterlogged	3	5_10	0.886419	937.275
non-Sphagnum wetland	HH	Waterlogged	3	10_15	0.928691	943.604
non-Sphagnum wetland	HH	Waterlogged	3	15_20	0.885197	939.657
non-Sphagnum wetland	HH	Waterlogged	3	20_25	0.880715	937.578
non-Sphagnum wetland	HH	Waterlogged	3	25_30	0.873585	938.305
non-Sphagnum wetland	HH	Waterlogged	3	30_35	1.07078	933.147
non-Sphagnum wetland	HH	Waterlogged	3	35_40	1.1207	935.108
non-Sphagnum wetland	HH	Waterlogged	3	40_45	1.04165	933.271
non-Sphagnum wetland	HH	Drained	1	0_5	0.23613	758.717
non-Sphagnum wetland	HH	Drained	1	5_10	0.458692	830.379
non-Sphagnum wetland	HH	Drained	1	10_15	0.733427	891.534
non-Sphagnum wetland	HH	Drained	1	15_20	1.04776	941.525
non-Sphagnum wetland	HH	Drained	1	20_25	1.13251	941.629
non-Sphagnum wetland	HH	Drained	1	25_30	1.05803	943.428
non-Sphagnum wetland	HH	Drained	1	30_35	1.26024	944.023
non-Sphagnum wetland	HH	Drained	1	35_40	1.11041	937.319
non-Sphagnum wetland	HH	Drained	1	40_45	1.31604	927.875
non-Sphagnum wetland	HH	Drained	1	45_50	1.18678	922.543
non-Sphagnum wetland	HH	Drained	2	0_5	0.325868	783.543
non-Sphagnum wetland	HH	Drained	2	5_10	0.540587	866.318
non-Sphagnum wetland	HH	Drained	2	10_15	0.766001	934.134
non-Sphagnum wetland	HH	Drained	2	15_20	1.11731	952.194
non-Sphagnum wetland	HH	Drained	2	20_25	1.05204	954.455
non-Sphagnum wetland	HH	Drained	2	25_30	1.29068	951.088
non-Sphagnum wetland	HH	Drained	2	30_35	1.24708	950.372
non-Sphagnum wetland	HH	Drained	2	35_40	1.1935	945.052
non-Sphagnum wetland	HH	Drained	2	40_45	1.06781	945.917
non-Sphagnum wetland	HH	Drained	2	45_50	1.19485	945.975
non-Sphagnum wetland	HH	Drained	3	0_5	0.532173	850.848
non-Sphagnum wetland	HH	Drained	3	5_10	0.910947	909.612
non-Sphagnum wetland	HH	Drained	3	10_15	1.1821	946.155
non-Sphagnum wetland	HH	Drained	3	15_20	1.08254	947.242
non-Sphagnum wetland	HH	Drained	3	20_25	1.09228	950.083
non-Sphagnum wetland	HH	Drained	3	25_30	1.0127	948.576
non-Sphagnum wetland	HH	Drained	3	30_35	1.09745	947.376
non-Sphagnum wetland	HH	Drained	3	35_40	1.28049	958.498
non-Sphagnum wetland	HH	Drained	3	40_45	1.09103	948.899
non-Sphagnum wetland	HH	Drained	3	45_50	1.04744	943.834
non-Sphagnum wetland	NLH2	Waterlogged	1	0_5	0.641713	898.67
non-Sphagnum wetland	NLH2	Waterlogged	1	5_10	0.938602	918.113
non-Sphagnum wetland	NLH2	Waterlogged	1	10_15	0.571797	896.395
non-Sphagnum wetland	NLH2	Waterlogged	1	15_20	0.645135	818.458
non-Sphagnum wetland	NLH2	Waterlogged	1	20_25	0.614985	797.971
non-Sphagnum wetland	NLH2	Waterlogged	1	25_30	1.23154	938.391
non-Sphagnum wetland	NLH2	Waterlogged	1	30_35	1.16798	944.918
non-Sphagnum wetland	NLH2	Waterlogged	1	35_40	1.1474	944.856
non-Sphagnum wetland	NLH2	Waterlogged	1	40_45	1.42517	940.186
non-Sphagnum wetland	NLH2	Waterlogged	2	0_5	0.779854	913.456
non-Sphagnum wetland	NLH2	Waterlogged	2	5_10	0.810147	914.358
non-Sphagnum wetland	NLH2	Waterlogged	2	10_15	0.776432	870.721
non-Sphagnum wetland	NLH2	Waterlogged	2	15_20	0.518219	777.553
non-Sphagnum wetland	NLH2	Waterlogged	2	20_25	0.832352	880.753
non-Sphagnum wetland	NLH2	Waterlogged	2	25_30	1.19405	936.019
non-Sphagnum wetland	NLH2	Waterlogged	2	30_35	0.956824	940.904
non-Sphagnum wetland	NLH2	Waterlogged	2	35_40	1.35754	942.802
non-Sphagnum wetland	NLH2	Waterlogged	2	40_45	1.13274	942.695
non-Sphagnum wetland	NLH2	Waterlogged	3	0_5	0.41035	869.187
non-Sphagnum wetland	NLH2	Waterlogged	3	5_10	0.645237	870.628
non-Sphagnum wetland	NLH2	Waterlogged	3	10_15	0.525043	794.547
non-Sphagnum wetland	NLH2	Waterlogged	3	15_20	0.516181	738.265
non-Sphagnum wetland	NLH2	Waterlogged	3	20_25	0.749745	867.171
non-Sphagnum wetland	NLH2	Waterlogged	3	25_30	0.91496	926.103
non-Sphagnum wetland	NLH2	Waterlogged	3	30_35	1.26108	937.41
non-Sphagnum wetland	NLH2	Waterlogged	3	35_40	1.18804	940.374
non-Sphagnum wetland	NLH2	Waterlogged	3	40_45	1.23439	937.748
non-Sphagnum wetland	NLH2	Drained	1	0_5	0.29036	753.073
non-Sphagnum wetland	NLH2	Drained	1	5_10	0.290971	738.247
non-Sphagnum wetland	NLH2	Drained	1	10_15	0.346382	715.392
non-Sphagnum wetland	NLH2	Drained	1	15_20	0.586362	863.623
non-Sphagnum wetland	NLH2	Drained	1	20_25	0.67498	910.001
non-Sphagnum wetland	NLH2	Drained	1	25_30	1.00765	917.926
non-Sphagnum wetland	NLH2	Drained	1	30_35	1.16686	923.077
non-Sphagnum wetland	NLH2	Drained	1	35_40	1.04921	922.521
non-Sphagnum wetland	NLH2	Drained	1	40_45	1.16003	927.706
non-Sphagnum wetland	NLH2	Drained	1	45_50	1.16054	931.704
non-Sphagnum wetland	NLH2	Drained	2	0_5	0.370115	772.968
non-Sphagnum wetland	NLH2	Drained	2	5_10	0.499884	855.573
non-Sphagnum wetland	NLH2	Drained	2	10_15	0.788349	886.387
non-Sphagnum wetland	NLH2	Drained	2	15_20	1.01743	913.224
non-Sphagnum wetland	NLH2	Drained	2	20_25	1.00195	922.699
non-Sphagnum wetland	NLH2	Drained	2	25_30	1.18265	921.005
non-Sphagnum wetland	NLH2	Drained	2	30_35	1.07203	922.814
non-Sphagnum wetland	NLH2	Drained	2	35_40	1.16604	925.548
non-Sphagnum wetland	NLH2	Drained	2	40_45	1.18203	935.493
non-Sphagnum wetland	NLH2	Drained	2	45_50	1.22013	936.62
non-Sphagnum wetland	NLH2	Drained	3	0_5	0.419721	784.114
non-Sphagnum wetland	NLH2	Drained	3	5_10	0.327436	707.991
non-Sphagnum wetland	NLH2	Drained	3	10_15	0.422777	818.536
non-Sphagnum wetland	NLH2	Drained	3	15_20	0.790081	908.175
non-Sphagnum wetland	NLH2	Drained	3	20_25	0.886949	908.17
non-Sphagnum wetland	NLH2	Drained	3	25_30	1.13233	924.74
non-Sphagnum wetland	NLH2	Drained	3	30_35	1.07366	931.154
non-Sphagnum wetland	NLH2	Drained	3	35_40	1.12958	923.985
non-Sphagnum wetland	NLH2	Drained	3	40_45	1.07447	922.251
non-Sphagnum wetland	NLH2	Drained	3	45_50	1.21677	930.003
non-Sphagnum wetland	XKH	Waterlogged	1	0_5	0.657521	872.296
non-Sphagnum wetland	XKH	Waterlogged	1	5_10	0.899946	939.11
non-Sphagnum wetland	XKH	Waterlogged	1	10_15	0.839747	910.615
non-Sphagnum wetland	XKH	Waterlogged	1	15_20	1.01912	932.003
non-Sphagnum wetland	XKH	Waterlogged	1	20_25	1.04866	935.049
non-Sphagnum wetland	XKH	Waterlogged	1	25_30	1.08319	944.231
non-Sphagnum wetland	XKH	Waterlogged	1	30_35	1.0671	942.186
non-Sphagnum wetland	XKH	Waterlogged	1	35_40	1.22467	942.135
non-Sphagnum wetland	XKH	Waterlogged	1	40_45	1.14207	953.579
non-Sphagnum wetland	XKH	Waterlogged	2	0_5	0.380464	781.436
non-Sphagnum wetland	XKH	Waterlogged	2	5_10	0.8755	896.131
non-Sphagnum wetland	XKH	Waterlogged	2	10_15	0.969618	922.807
non-Sphagnum wetland	XKH	Waterlogged	2	15_20	1.06944	915.93
non-Sphagnum wetland	XKH	Waterlogged	2	20_25	0.991008	942.448
non-Sphagnum wetland	XKH	Waterlogged	2	25_30	1.09185	942.38
non-Sphagnum wetland	XKH	Waterlogged	2	30_35	0.997833	917.044
non-Sphagnum wetland	XKH	Waterlogged	2	35_40	1.06873	935.499
non-Sphagnum wetland	XKH	Waterlogged	2	40_45	1.23343	946.274
non-Sphagnum wetland	XKH	Waterlogged	3	0_5	0.47448	702.852
non-Sphagnum wetland	XKH	Waterlogged	3	5_10	0.255992	673.491
non-Sphagnum wetland	XKH	Waterlogged	3	10_15	0.243464	644.741
non-Sphagnum wetland	XKH	Waterlogged	3	15_20	0.318127	668.971
non-Sphagnum wetland	XKH	Waterlogged	3	20_25	0.598545	787.841
non-Sphagnum wetland	XKH	Waterlogged	3	25_30	0.990906	860.289
non-Sphagnum wetland	XKH	Waterlogged	3	30_35	1.10794	928.493
non-Sphagnum wetland	XKH	Waterlogged	3	35_40	1.24841	955.21
non-Sphagnum wetland	XKH	Waterlogged	3	40_45	1.27509	953.849
non-Sphagnum wetland	XKH	Drained	1	0_5	0.74838	860.693
non-Sphagnum wetland	XKH	Drained	1	5_10	0.622604	803.523
non-Sphagnum wetland	XKH	Drained	1	10_15	0.750824	849.673
non-Sphagnum wetland	XKH	Drained	1	15_20	0.37038	715.234
non-Sphagnum wetland	XKH	Drained	1	20_25	0.379446	656.089
non-Sphagnum wetland	XKH	Drained	1	25_30	0.257317	582.251
non-Sphagnum wetland	XKH	Drained	1	30_35	0.220749	629.061
non-Sphagnum wetland	XKH	Drained	1	35_40	0.252224	607.843
non-Sphagnum wetland	XKH	Drained	1	40_45	0.325257	642.159
non-Sphagnum wetland	XKH	Drained	1	45_50	0.270966	589.174
non-Sphagnum wetland	XKH	Drained	1	50_55	0.242751	513.504
non-Sphagnum wetland	XKH	Drained	1	55_60	0.300912	549.518
non-Sphagnum wetland	XKH	Drained	1	60_65	0.193757	439.532
non-Sphagnum wetland	XKH	Drained	1	65_70	0.22849	451.959
non-Sphagnum wetland	XKH	Drained	1	70_75	0.311811	530.298
non-Sphagnum wetland	XKH	Drained	1	75_80	0.569006	779.35
non-Sphagnum wetland	XKH	Drained	2	0_5	0.585609	857.864
non-Sphagnum wetland	XKH	Drained	2	5_10	0.771094	904.946
non-Sphagnum wetland	XKH	Drained	2	10_15	0.533049	850.651
non-Sphagnum wetland	XKH	Drained	2	15_20	0.382196	763.947
non-Sphagnum wetland	XKH	Drained	2	20_25	0.413569	793.211
non-Sphagnum wetland	XKH	Drained	2	25_30	0.253853	651.21
non-Sphagnum wetland	XKH	Drained	2	30_35	0.32271	645.072
non-Sphagnum wetland	XKH	Drained	2	35_40	0.24489	580.832
non-Sphagnum wetland	XKH	Drained	2	40_45	0.239491	519.429
non-Sphagnum wetland	XKH	Drained	2	45_50	0.194775	451.721
non-Sphagnum wetland	XKH	Drained	2	50_55	0.230018	469.786
non-Sphagnum wetland	XKH	Drained	2	55_60	0.206183	360.547
non-Sphagnum wetland	XKH	Drained	2	60_65	0.269234	459.818
non-Sphagnum wetland	XKH	Drained	2	65_70	0.368649	588.669
non-Sphagnum wetland	XKH	Drained	2	70_75	0.634501	842.441
non-Sphagnum wetland	XKH	Drained	2	75_80	0.743389	897.722
non-Sphagnum wetland	XKH	Drained	3	0_5	0.613864	855.633
non-Sphagnum wetland	XKH	Drained	3	5_10	0.885421	878.913
non-Sphagnum wetland	XKH	Drained	3	10_15	0.763394	898.666
non-Sphagnum wetland	XKH	Drained	3	15_20	0.9226	908.495
non-Sphagnum wetland	XKH	Drained	3	20_25	0.833269	867.298
non-Sphagnum wetland	XKH	Drained	3	25_30	0.864336	877.28
non-Sphagnum wetland	XKH	Drained	3	30_35	0.874013	884.001
non-Sphagnum wetland	XKH	Drained	3	35_40	1.01631	903.001
non-Sphagnum wetland	XKH	Drained	3	40_45	0.798535	818.196
non-Sphagnum wetland	XKH	Drained	3	45_50	0.520358	871.533
non-Sphagnum wetland	XKH	Drained	3	50_55	0.663979	846.097
non-Sphagnum wetland	XKH	Drained	3	55_60	0.584081	772.265
non-Sphagnum wetland	XKH	Drained	3	60_65	0.665059	741.95
non-Sphagnum wetland	XKH	Drained	3	65_70	0.804911	817.662
non-Sphagnum wetland	XKH	Drained	3	70_75	1.11049	931.283
non-Sphagnum wetland	XKH	Drained	3	75_80	1.25931	941.478
non-Sphagnum wetland	HY	Waterlogged	1	0_5	0.231584	497.329
non-Sphagnum wetland	HY	Waterlogged	1	5_10	0.19514	520.109
non-Sphagnum wetland	HY	Waterlogged	1	10_15	0.192115	511.612
non-Sphagnum wetland	HY	Waterlogged	1	15_20	0.211683	533.978
non-Sphagnum wetland	HY	Waterlogged	1	20_25	0.211883	553.424
non-Sphagnum wetland	HY	Waterlogged	1	25_30	0.181957	411.281
non-Sphagnum wetland	HY	Waterlogged	1	30_35	0.199002	482.125
non-Sphagnum wetland	HY	Waterlogged	1	35_40	0.212733	418.365
non-Sphagnum wetland	HY	Waterlogged	1	40_45	0.185418	317.266
non-Sphagnum wetland	HY	Waterlogged	1	45_50	0.201035	343.618
non-Sphagnum wetland	HY	Waterlogged	2	0_5	0.231584	471.015
non-Sphagnum wetland	HY	Waterlogged	2	5_10	0.19514	538.956
non-Sphagnum wetland	HY	Waterlogged	2	10_15	0.192115	558.974
non-Sphagnum wetland	HY	Waterlogged	2	15_20	0.211683	547.59
non-Sphagnum wetland	HY	Waterlogged	2	20_25	0.211883	562.194
non-Sphagnum wetland	HY	Waterlogged	2	25_30	0.181957	556.709
non-Sphagnum wetland	HY	Waterlogged	2	30_35	0.199002	503.197
non-Sphagnum wetland	HY	Waterlogged	2	35_40	0.212733	460.524
non-Sphagnum wetland	HY	Waterlogged	2	40_45	0.185418	397.799
non-Sphagnum wetland	HY	Waterlogged	2	45_50	0.201035	383.446
non-Sphagnum wetland	HY	Waterlogged	3	0_5	0.231584	465.969
non-Sphagnum wetland	HY	Waterlogged	3	5_10	0.19514	560.422
non-Sphagnum wetland	HY	Waterlogged	3	10_15	0.192115	512.743
non-Sphagnum wetland	HY	Waterlogged	3	15_20	0.211683	496.323
non-Sphagnum wetland	HY	Waterlogged	3	20_25	0.211883	476.904
non-Sphagnum wetland	HY	Waterlogged	3	25_30	0.181957	455.789
non-Sphagnum wetland	HY	Waterlogged	3	30_35	0.199002	490.387
non-Sphagnum wetland	HY	Waterlogged	3	35_40	0.212733	456.116
non-Sphagnum wetland	HY	Waterlogged	3	40_45	0.185418	434.043
non-Sphagnum wetland	HY	Waterlogged	3	45_50	0.201035	459.283
non-Sphagnum wetland	HY	Waterlogged	4	0_5	0.231584	499.862
non-Sphagnum wetland	HY	Waterlogged	4	5_10	0.19514	453.204
non-Sphagnum wetland	HY	Waterlogged	4	10_15	0.192115	464.533
non-Sphagnum wetland	HY	Waterlogged	4	15_20	0.211683	414.543
non-Sphagnum wetland	HY	Waterlogged	4	20_25	0.211883	448.938
non-Sphagnum wetland	HY	Waterlogged	4	25_30	0.181957	451.736
non-Sphagnum wetland	HY	Waterlogged	4	30_35	0.199002	475.9
non-Sphagnum wetland	HY	Waterlogged	4	35_40	0.212733	477.877
non-Sphagnum wetland	HY	Waterlogged	4	40_45	0.185418	473.168
non-Sphagnum wetland	HY	Waterlogged	4	45_50	0.201035	402.676
non-Sphagnum wetland	HY	Waterlogged	5	0_5	0.231584	502.263
non-Sphagnum wetland	HY	Waterlogged	5	5_10	0.19514	467.401
non-Sphagnum wetland	HY	Waterlogged	5	10_15	0.192115	508.545
non-Sphagnum wetland	HY	Waterlogged	5	15_20	0.211683	498.244
non-Sphagnum wetland	HY	Waterlogged	5	20_25	0.211883	423.703
non-Sphagnum wetland	HY	Waterlogged	5	25_30	0.181957	437.601
non-Sphagnum wetland	HY	Waterlogged	5	30_35	0.199002	429.875
non-Sphagnum wetland	HY	Waterlogged	5	35_40	0.212733	457.906
non-Sphagnum wetland	HY	Waterlogged	5	40_45	0.185418	375.679
non-Sphagnum wetland	HY	Waterlogged	5	45_50	0.201035	453.254
non-Sphagnum wetland	HY	Waterlogged	6	0_5	0.231584	466.86
non-Sphagnum wetland	HY	Waterlogged	6	5_10	0.19514	365.422
non-Sphagnum wetland	HY	Waterlogged	6	10_15	0.192115	485.996
non-Sphagnum wetland	HY	Waterlogged	6	15_20	0.211683	530.391
non-Sphagnum wetland	HY	Waterlogged	6	20_25	0.211883	553.457
non-Sphagnum wetland	HY	Waterlogged	6	25_30	0.181957	545.271
non-Sphagnum wetland	HY	Waterlogged	6	30_35	0.199002	469.736
non-Sphagnum wetland	HY	Waterlogged	6	35_40	0.212733	415.751
non-Sphagnum wetland	HY	Waterlogged	6	40_45	0.185418	369.437
non-Sphagnum wetland	HY	Waterlogged	6	45_50	0.201035	368.215
non-Sphagnum wetland	HY	Drained	1	0_5	0.255173	360.654
non-Sphagnum wetland	HY	Drained	1	5_10	0.312263	331.902
non-Sphagnum wetland	HY	Drained	1	10_15	0.295277	400.065
non-Sphagnum wetland	HY	Drained	1	15_20	0.25278	417.047
non-Sphagnum wetland	HY	Drained	1	20_25	0.26268	407.979
non-Sphagnum wetland	HY	Drained	1	25_30	0.269883	390.314
non-Sphagnum wetland	HY	Drained	1	30_35	0.187457	469.188
non-Sphagnum wetland	HY	Drained	1	35_40	0.201923	458.304
non-Sphagnum wetland	HY	Drained	1	40_45	0.199933	430.156
non-Sphagnum wetland	HY	Drained	2	0_5	0.255173	374.91
non-Sphagnum wetland	HY	Drained	2	5_10	0.312263	388.524
non-Sphagnum wetland	HY	Drained	2	10_15	0.295277	355.878
non-Sphagnum wetland	HY	Drained	2	15_20	0.25278	387.715
non-Sphagnum wetland	HY	Drained	2	20_25	0.26268	410.222
non-Sphagnum wetland	HY	Drained	2	25_30	0.269883	385.675
non-Sphagnum wetland	HY	Drained	2	30_35	0.187457	403.985
non-Sphagnum wetland	HY	Drained	2	35_40	0.201923	367.509
non-Sphagnum wetland	HY	Drained	2	40_45	0.199933	404.41
non-Sphagnum wetland	HY	Drained	3	0_5	0.255173	527.965
non-Sphagnum wetland	HY	Drained	3	5_10	0.312263	528.561
non-Sphagnum wetland	HY	Drained	3	10_15	0.295277	461.866
non-Sphagnum wetland	HY	Drained	3	15_20	0.25278	516.525
non-Sphagnum wetland	HY	Drained	3	20_25	0.26268	457.374
non-Sphagnum wetland	HY	Drained	3	25_30	0.269883	493.364
non-Sphagnum wetland	HY	Drained	3	30_35	0.187457	448.563
non-Sphagnum wetland	HY	Drained	3	35_40	0.201923	406.712
non-Sphagnum wetland	HY	Drained	3	40_45	0.199933	312.569
non-Sphagnum wetland	HY	Drained	4	0_5	0.255173	461.094
non-Sphagnum wetland	HY	Drained	4	5_10	0.312263	498.025
non-Sphagnum wetland	HY	Drained	4	10_15	0.295277	511.196
non-Sphagnum wetland	HY	Drained	4	15_20	0.25278	508.342
non-Sphagnum wetland	HY	Drained	4	20_25	0.26268	509.77
non-Sphagnum wetland	HY	Drained	4	25_30	0.269883	465.338
non-Sphagnum wetland	HY	Drained	4	30_35	0.187457	481.781
non-Sphagnum wetland	HY	Drained	4	35_40	0.201923	443.005
non-Sphagnum wetland	HY	Drained	4	40_45	0.199933	346.091
non-Sphagnum wetland	HY	Drained	5	0_5	0.255173	543.708
non-Sphagnum wetland	HY	Drained	5	5_10	0.312263	514.412
non-Sphagnum wetland	HY	Drained	5	10_15	0.295277	522.47
non-Sphagnum wetland	HY	Drained	5	15_20	0.25278	460.293
non-Sphagnum wetland	HY	Drained	5	20_25	0.26268	362.384
non-Sphagnum wetland	HY	Drained	5	25_30	0.269883	393.642
non-Sphagnum wetland	HY	Drained	5	30_35	0.187457	397.225
non-Sphagnum wetland	HY	Drained	5	35_40	0.201923	389.721
non-Sphagnum wetland	HY	Drained	5	40_45	0.199933	426.016
non-Sphagnum wetland	HY	Drained	6	0_5	0.255173	468.236
non-Sphagnum wetland	HY	Drained	6	5_10	0.312263	452.285
non-Sphagnum wetland	HY	Drained	6	10_15	0.295277	440.517
non-Sphagnum wetland	HY	Drained	6	15_20	0.25278	406.285
non-Sphagnum wetland	HY	Drained	6	20_25	0.26268	351.063
non-Sphagnum wetland	HY	Drained	6	25_30	0.269883	456.339
non-Sphagnum wetland	HY	Drained	6	30_35	0.187457	484.622
non-Sphagnum wetland	HY	Drained	6	35_40	0.201923	423.453
non-Sphagnum wetland	HY	Drained	6	40_45	0.199933	444.433
non-Sphagnum wetland	ZG	Waterlogged	1	0_5	0.239705	424.126
non-Sphagnum wetland	ZG	Waterlogged	1	5_10	0.183316	270.609
non-Sphagnum wetland	ZG	Waterlogged	1	10_15	0.163239	271.979
non-Sphagnum wetland	ZG	Waterlogged	1	15_20	0.168638	294.385
non-Sphagnum wetland	ZG	Waterlogged	1	20_25	0.161997	296.154
non-Sphagnum wetland	ZG	Waterlogged	1	25_30	0.171735	361.039
non-Sphagnum wetland	ZG	Waterlogged	1	30_35	0.191414	398.407
non-Sphagnum wetland	ZG	Waterlogged	1	35_40	0.211103	426.872
non-Sphagnum wetland	ZG	Waterlogged	1	40_45	0.215656	483.071
non-Sphagnum wetland	ZG	Waterlogged	1	45_50	0.175758	485.114
non-Sphagnum wetland	ZG	Waterlogged	2	0_5	0.234307	448.673
non-Sphagnum wetland	ZG	Waterlogged	2	5_10	0.248587	356.949
non-Sphagnum wetland	ZG	Waterlogged	2	10_15	0.227462	403.143
non-Sphagnum wetland	ZG	Waterlogged	2	15_20	0.23614	405.123
non-Sphagnum wetland	ZG	Waterlogged	2	20_25	0.189713	375.876
non-Sphagnum wetland	ZG	Waterlogged	2	25_30	0.174587	406.45
non-Sphagnum wetland	ZG	Waterlogged	2	30_35	0.161202	422.268
non-Sphagnum wetland	ZG	Waterlogged	2	35_40	0.151577	417.45
non-Sphagnum wetland	ZG	Waterlogged	2	40_45	0.173334	371.601
non-Sphagnum wetland	ZG	Waterlogged	2	45_50	0.179751	418.824
non-Sphagnum wetland	ZG	Waterlogged	3	0_5	0.25858	487.279
non-Sphagnum wetland	ZG	Waterlogged	3	5_10	0.228521	486.694
non-Sphagnum wetland	ZG	Waterlogged	3	10_15	0.224498	452.363
non-Sphagnum wetland	ZG	Waterlogged	3	15_20	0.195325	422.847
non-Sphagnum wetland	ZG	Waterlogged	3	20_25	0.194714	528.04
non-Sphagnum wetland	ZG	Waterlogged	3	25_30	0.167161	432.979
non-Sphagnum wetland	ZG	Waterlogged	3	30_35	0.194602	465.955
non-Sphagnum wetland	ZG	Waterlogged	3	35_40	0.206621	433.446
non-Sphagnum wetland	ZG	Waterlogged	3	40_45	0.20764	427.833
non-Sphagnum wetland	ZG	Waterlogged	3	45_50	0.220311	398.285
non-Sphagnum wetland	ZG	Drained	1	0_5	0.400123	408.68
non-Sphagnum wetland	ZG	Drained	1	5_10	0.395835	520.425
non-Sphagnum wetland	ZG	Drained	1	10_15	0.243056	406.91
non-Sphagnum wetland	ZG	Drained	1	15_20	0.28433	311.335
non-Sphagnum wetland	ZG	Drained	1	20_25	0.244981	422.273
non-Sphagnum wetland	ZG	Drained	1	25_30	0.206754	455.522
non-Sphagnum wetland	ZG	Drained	1	30_35	0.192931	430.084
non-Sphagnum wetland	ZG	Drained	2	0_5	0.414974	468.206
non-Sphagnum wetland	ZG	Drained	2	5_10	0.353747	493.191
non-Sphagnum wetland	ZG	Drained	2	10_15	0.276599	406.137
non-Sphagnum wetland	ZG	Drained	2	15_20	0.264742	417.076
non-Sphagnum wetland	ZG	Drained	2	20_25	0.199063	343.14
non-Sphagnum wetland	ZG	Drained	2	25_30	0.237515	397.511
non-Sphagnum wetland	ZG	Drained	2	30_35	0.170247	360.404
non-Sphagnum wetland	ZG	Drained	3	0_5	0.37911	500.457
non-Sphagnum wetland	ZG	Drained	3	5_10	0.35501	419.662
non-Sphagnum wetland	ZG	Drained	3	10_15	0.296828	480.552
non-Sphagnum wetland	ZG	Drained	3	15_20	0.272127	430.699
non-Sphagnum wetland	ZG	Drained	3	20_25	0.180077	411.181
non-Sphagnum wetland	ZG	Drained	3	25_30	0.207049	411.307
non-Sphagnum wetland	ZG	Drained	3	30_35	0.200286	420.734
non-Sphagnum wetland	REG	Waterlogged	1	0_5	0.177204	584.203
non-Sphagnum wetland	REG	Waterlogged	1	5_10	0.317943	586.604
non-Sphagnum wetland	REG	Waterlogged	1	10_15	0.234867	445.778
non-Sphagnum wetland	REG	Waterlogged	1	15_20	0.202017	498.126
non-Sphagnum wetland	REG	Waterlogged	1	20_25	0.212804	501.591
non-Sphagnum wetland	REG	Waterlogged	1	25_30	0.223469	529.594
non-Sphagnum wetland	REG	Waterlogged	1	30_35	0.195488	519.319
non-Sphagnum wetland	REG	Waterlogged	1	35_40	0.208658	546.373
non-Sphagnum wetland	REG	Waterlogged	1	40_45	0.175575	643.035
non-Sphagnum wetland	REG	Waterlogged	1	45_50	0.227543	662.834
non-Sphagnum wetland	REG	Waterlogged	2	0_5	0.295921	490.247
non-Sphagnum wetland	REG	Waterlogged	2	5_10	0.203545	485.156
non-Sphagnum wetland	REG	Waterlogged	2	10_15	0.251918	475.809
non-Sphagnum wetland	REG	Waterlogged	2	15_20	0.253364	493.037
non-Sphagnum wetland	REG	Waterlogged	2	20_25	0.267747	518.147
non-Sphagnum wetland	REG	Waterlogged	2	25_30	0.358453	580.734
non-Sphagnum wetland	REG	Waterlogged	2	30_35	0.39008	584.761
non-Sphagnum wetland	REG	Waterlogged	2	35_40	0.355621	610.848
non-Sphagnum wetland	REG	Waterlogged	2	40_45	0.394236	634.484
non-Sphagnum wetland	REG	Waterlogged	2	45_50	0.350701	636.067
non-Sphagnum wetland	REG	Waterlogged	3	0_5	0.350803	452.587
non-Sphagnum wetland	REG	Waterlogged	3	5_10	0.264263	410.52
non-Sphagnum wetland	REG	Waterlogged	3	10_15	0.234368	396.807
non-Sphagnum wetland	REG	Waterlogged	3	15_20	0.214739	412.246
non-Sphagnum wetland	REG	Waterlogged	3	20_25	0.247538	472.099
non-Sphagnum wetland	REG	Waterlogged	3	25_30	0.216777	490.103
non-Sphagnum wetland	REG	Waterlogged	3	30_35	0.208567	517.732
non-Sphagnum wetland	REG	Waterlogged	3	35_40	0.235468	563.298
non-Sphagnum wetland	REG	Waterlogged	3	40_45	0.189438	466.957
non-Sphagnum wetland	REG	Waterlogged	3	45_50	0.196334	429.983
non-Sphagnum wetland	REG	Drained	1	0_5	0.543643	651.241
non-Sphagnum wetland	REG	Drained	1	5_10	0.467554	560.857
non-Sphagnum wetland	REG	Drained	1	10_15	0.360093	453.164
non-Sphagnum wetland	REG	Drained	1	15_20	0.281254	456.9
non-Sphagnum wetland	REG	Drained	1	20_25	0.213721	493.405
non-Sphagnum wetland	REG	Drained	1	25_30	0.274836	427.297
non-Sphagnum wetland	REG	Drained	1	30_35	0.299588	524.067
non-Sphagnum wetland	REG	Drained	1	35_40	0.29694	538.541
non-Sphagnum wetland	REG	Drained	2	0_5	0.422848	594.203
non-Sphagnum wetland	REG	Drained	2	5_10	0.473665	701.602
non-Sphagnum wetland	REG	Drained	2	10_15	0.435835	655.356
non-Sphagnum wetland	REG	Drained	2	15_20	0.287895	598.613
non-Sphagnum wetland	REG	Drained	2	20_25	0.289321	562.097
non-Sphagnum wetland	REG	Drained	2	25_30	0.310436	579.854
non-Sphagnum wetland	REG	Drained	2	30_35	0.347615	690.774
non-Sphagnum wetland	REG	Drained	2	35_40	0.38243	777.81
non-Sphagnum wetland	REG	Drained	3	0_5	0.36048	547.399
non-Sphagnum wetland	REG	Drained	3	5_10	0.250675	360.024
non-Sphagnum wetland	REG	Drained	3	10_15	0.199868	280.696
non-Sphagnum wetland	REG	Drained	3	15_20	0.196232	445.397
non-Sphagnum wetland	REG	Drained	3	20_25	0.202649	468.647
non-Sphagnum wetland	REG	Drained	3	25_30	0.225017	496.988
non-Sphagnum wetland	REG	Drained	3	30_35	0.215442	451.708
non-Sphagnum wetland	REG	Drained	3	35_40	0.250349	621.692
Sphagnum wetland	MH	Waterlogged	1	0_5	0.0800206	198.382
Sphagnum wetland	MH	Waterlogged	1	5_10	0.114918	259.67
Sphagnum wetland	MH	Waterlogged	1	10_15	0.151078	193.178
Sphagnum wetland	MH	Waterlogged	1	15_20	0.186015	332.598
Sphagnum wetland	MH	Waterlogged	1	20_25	0.226901	327.58
Sphagnum wetland	MH	Waterlogged	2	0_5	0.0808354	202.695
Sphagnum wetland	MH	Waterlogged	2	5_10	0.0812429	180.935
Sphagnum wetland	MH	Waterlogged	2	10_15	0.148124	230.447
Sphagnum wetland	MH	Waterlogged	2	15_20	0.194103	351.277
Sphagnum wetland	MH	Waterlogged	2	20_25	0.123066	340.174
Sphagnum wetland	MH	Waterlogged	3	0_5	0.0725848	143.844
Sphagnum wetland	MH	Waterlogged	3	5_10	0.0987626	190.208
Sphagnum wetland	MH	Waterlogged	3	10_15	0.112208	217.611
Sphagnum wetland	MH	Waterlogged	3	15_20	0.188399	362.116
Sphagnum wetland	MH	Waterlogged	3	20_25	0.237393	393.311
Sphagnum wetland	MH	Drained	1	0_5	0.482466	809.774
Sphagnum wetland	MH	Drained	1	5_10	0.32214	687.855
Sphagnum wetland	MH	Drained	1	10_15	0.369402	809.447
Sphagnum wetland	MH	Drained	1	15_20	0.632505	861.769
Sphagnum wetland	MH	Drained	2	0_5	0.372866	779.976
Sphagnum wetland	MH	Drained	2	5_10	0.856799	907.685
Sphagnum wetland	MH	Drained	2	10_15	1.14312	942.568
Sphagnum wetland	MH	Drained	2	15_20	1.18637	947.665
Sphagnum wetland	MH	Drained	3	0_5	0.407905	773.297
Sphagnum wetland	MH	Drained	3	5_10	0.315213	702.618
Sphagnum wetland	MH	Drained	3	10_15	0.577297	819.895
Sphagnum wetland	MH	Drained	3	15_20	0.866883	885.843
Sphagnum wetland	THL	Waterlogged	1	0_5	0.0621545	126.478
Sphagnum wetland	THL	Waterlogged	1	5_10	0.0648028	147.673
Sphagnum wetland	THL	Waterlogged	1	10_15	0.103	239.887
Sphagnum wetland	THL	Waterlogged	1	15_20	0.137327	210.076
Sphagnum wetland	THL	Waterlogged	1	20_25	0.133252	296.029
Sphagnum wetland	THL	Waterlogged	1	25_30	0.117464	228.408
Sphagnum wetland	THL	Waterlogged	1	30_35	0.184895	351.814
Sphagnum wetland	THL	Waterlogged	1	35_40	0.225638	385.352
Sphagnum wetland	THL	Waterlogged	1	40_45	0.242241	355.809
Sphagnum wetland	THL	Waterlogged	1	45_50	0.65253	740.616
Sphagnum wetland	THL	Waterlogged	2	0_5	0.0830356	137.044
Sphagnum wetland	THL	Waterlogged	2	5_10	0.053089	127.954
Sphagnum wetland	THL	Waterlogged	2	10_15	0.114204	259.267
Sphagnum wetland	THL	Waterlogged	2	15_20	0.117973	209.473
Sphagnum wetland	THL	Waterlogged	2	20_25	0.0593024	124.008
Sphagnum wetland	THL	Waterlogged	2	25_30	0.138162	277.738
Sphagnum wetland	THL	Waterlogged	2	30_35	0.168495	351.773
Sphagnum wetland	THL	Waterlogged	2	35_40	0.205898	397.199
Sphagnum wetland	THL	Waterlogged	2	40_45	0.214026	379.613
Sphagnum wetland	THL	Waterlogged	2	45_50	0.379038	513.085
Sphagnum wetland	THL	Waterlogged	3	0_5	0.148429	330.998
Sphagnum wetland	THL	Waterlogged	3	5_10	0.0781464	290.165
Sphagnum wetland	THL	Waterlogged	3	10_15	0.0848691	280.8
Sphagnum wetland	THL	Waterlogged	3	15_20	0.1578	284.095
Sphagnum wetland	THL	Waterlogged	3	20_25	0.131419	309.651
Sphagnum wetland	THL	Waterlogged	3	25_30	0.174811	331.785
Sphagnum wetland	THL	Waterlogged	3	30_35	0.332998	533.921
Sphagnum wetland	THL	Waterlogged	3	35_40	0.403485	514.151
Sphagnum wetland	THL	Waterlogged	3	40_45	0.432922	530.321
Sphagnum wetland	THL	Waterlogged	3	45_50	0.486805	577.458
Sphagnum wetland	THL	Drained	1	0_5	0.123372	246.598
Sphagnum wetland	THL	Drained	1	5_10	0.102185	261.176
Sphagnum wetland	THL	Drained	1	10_15	0.11614	334.285
Sphagnum wetland	THL	Drained	1	15_20	0.204248	368.34
Sphagnum wetland	THL	Drained	1	20_25	0.178579	425.442
Sphagnum wetland	THL	Drained	1	25_30	0.201192	369.297
Sphagnum wetland	THL	Drained	1	30_35	0.190293	320.719
Sphagnum wetland	THL	Drained	1	35_40	0.730249	771.453
Sphagnum wetland	THL	Drained	1	40_45	0.743694	754.404
Sphagnum wetland	THL	Drained	2	0_5	0.102898	249.536
Sphagnum wetland	THL	Drained	2	5_10	0.0772296	215.713
Sphagnum wetland	THL	Drained	2	10_15	0.0485053	173.016
Sphagnum wetland	THL	Drained	2	15_20	0.074785	259.548
Sphagnum wetland	THL	Drained	2	20_25	0.0869062	337.539
Sphagnum wetland	THL	Drained	2	25_30	0.11777	377.981
Sphagnum wetland	THL	Drained	2	30_35	0.293986	451.734
Sphagnum wetland	THL	Drained	2	35_40	0.404299	692.321
Sphagnum wetland	THL	Drained	2	40_45	0.936025	822.219
Sphagnum wetland	THL	Drained	3	0_5	0.156069	372.497
Sphagnum wetland	THL	Drained	3	5_10	0.0808965	325.691
Sphagnum wetland	THL	Drained	3	10_15	0.117871	379.853
Sphagnum wetland	THL	Drained	3	15_20	0.214638	473.587
Sphagnum wetland	THL	Drained	3	20_25	0.225231	373.396
Sphagnum wetland	THL	Drained	3	25_30	0.253853	455.658
Sphagnum wetland	THL	Drained	3	30_35	0.142929	286.669
Sphagnum wetland	THL	Drained	3	35_40	0.247742	432.402
Sphagnum wetland	THL	Drained	3	40_45	0.822228	832.493
Sphagnum wetland	JC1	Waterlogged	1	0_5	0.07028	320.618
Sphagnum wetland	JC1	Waterlogged	1	5_10	0.0662733	343.559
Sphagnum wetland	JC1	Waterlogged	1	10_15	0.07324	403.444
Sphagnum wetland	JC1	Waterlogged	1	15_20	0.10238	377.934
Sphagnum wetland	JC1	Waterlogged	1	20_25	0.11794	474.131
Sphagnum wetland	JC1	Waterlogged	1	25_30	0.113373	465.572
Sphagnum wetland	JC1	Waterlogged	1	30_35	0.0881184	327.522
Sphagnum wetland	JC1	Waterlogged	1	35_40	0.078238	337.143
Sphagnum wetland	JC1	Waterlogged	1	40_45	0.102481	338.371
Sphagnum wetland	JC1	Waterlogged	1	45_50	0.0821698	246.573
Sphagnum wetland	JC1	Waterlogged	2	0_5	0.083128	246.721
Sphagnum wetland	JC1	Waterlogged	2	5_10	0.105808	332.195
Sphagnum wetland	JC1	Waterlogged	2	10_15	0.094768	337.324
Sphagnum wetland	JC1	Waterlogged	2	15_20	0.112448	393.406
Sphagnum wetland	JC1	Waterlogged	2	20_25	0.123808	418.635
Sphagnum wetland	JC1	Waterlogged	2	25_30	0.116456	392.985
Sphagnum wetland	JC1	Waterlogged	2	30_35	0.101767	345.765
Sphagnum wetland	JC1	Waterlogged	2	35_40	0.108032	315.228
Sphagnum wetland	JC1	Waterlogged	2	40_45	0.105638	304.355
Sphagnum wetland	JC1	Waterlogged	2	45_50	0.0845635	266.058
Sphagnum wetland	JC1	Waterlogged	3	0_5	0.052976	300.476
Sphagnum wetland	JC1	Waterlogged	3	5_10	0.065528	354.167
Sphagnum wetland	JC1	Waterlogged	3	10_15	0.085328	418.563
Sphagnum wetland	JC1	Waterlogged	3	15_20	0.121008	363.318
Sphagnum wetland	JC1	Waterlogged	3	20_25	0.124456	428.716
Sphagnum wetland	JC1	Waterlogged	3	25_30	0.105408	383.903
Sphagnum wetland	JC1	Waterlogged	3	30_35	0.0850218	287.188
Sphagnum wetland	JC1	Waterlogged	3	35_40	0.114347	312.882
Sphagnum wetland	JC1	Waterlogged	3	40_45	0.109509	339.347
Sphagnum wetland	JC1	Waterlogged	3	45_50	0.128404	315.676
Sphagnum wetland	JC1	Drained	1	0_5	0.180606	419.671
Sphagnum wetland	JC1	Drained	1	5_10	0.189876	359.096
Sphagnum wetland	JC1	Drained	1	10_15	0.166906	332.601
Sphagnum wetland	JC1	Drained	1	15_20	0.153716	260.615
Sphagnum wetland	JC1	Drained	1	20_25	0.140983	221.334
Sphagnum wetland	JC1	Drained	1	25_30	0.144752	246.849
Sphagnum wetland	JC1	Drained	1	30_35	0.133293	217.017
Sphagnum wetland	JC1	Drained	1	35_40	0.132987	165.308
Sphagnum wetland	JC1	Drained	2	0_5	0.143489	416.46
Sphagnum wetland	JC1	Drained	2	5_10	0.130746	343.069
Sphagnum wetland	JC1	Drained	2	10_15	0.124024	352.637
Sphagnum wetland	JC1	Drained	2	15_20	0.112361	285.21
Sphagnum wetland	JC1	Drained	2	20_25	0.111546	248.239
Sphagnum wetland	JC1	Drained	2	25_30	0.118381	271.763
Sphagnum wetland	JC1	Drained	2	30_35	0.126428	252.397
Sphagnum wetland	JC1	Drained	2	35_40	0.134271	310.407
Sphagnum wetland	JC1	Drained	3	0_5	0.157434	378.785
Sphagnum wetland	JC1	Drained	3	5_10	0.157484	375.861
Sphagnum wetland	JC1	Drained	3	10_15	0.146229	367.157
Sphagnum wetland	JC1	Drained	3	15_20	0.140016	351.309
Sphagnum wetland	JC1	Drained	3	20_25	0.150558	316.75
Sphagnum wetland	JC1	Drained	3	25_30	0.140117	274.155
Sphagnum wetland	JC1	Drained	3	30_35	0.13095	266.699
Sphagnum wetland	JC1	Drained	3	35_40	0.148572	242.266
Sphagnum wetland	DJH1	Waterlogged	1	0-5	0.228372	386.969
Sphagnum wetland	DJH1	Waterlogged	1	5-10	0.184186	336.376
Sphagnum wetland	DJH1	Waterlogged	1	10-15	0.231163	265.683
Sphagnum wetland	DJH1	Waterlogged	1	15-20	0.235349	245.74
Sphagnum wetland	DJH1	Waterlogged	1	20-25	0.251628	197.378
Sphagnum wetland	DJH1	Waterlogged	1	25-30	0.229767	175.842
Sphagnum wetland	DJH1	Waterlogged	1	30-35	0.180465	159.579
Sphagnum wetland	DJH1	Waterlogged	1	35-40	0.212558	167.211
Sphagnum wetland	DJH1	Waterlogged	1	40-45	0.176279	190.476
Sphagnum wetland	DJH1	Waterlogged	1	45-50	0.166977	195.838
Sphagnum wetland	DJH1	Waterlogged	2	0-5	0.238605	349.432
Sphagnum wetland	DJH1	Waterlogged	2	5-10	0.257674	301.778
Sphagnum wetland	DJH1	Waterlogged	2	10-15	0.293953	278.218
Sphagnum wetland	DJH1	Waterlogged	2	15-20	0.226977	200.13
Sphagnum wetland	DJH1	Waterlogged	2	20-25	0.243256	174.956
Sphagnum wetland	DJH1	Waterlogged	2	25-30	0.24	157.197
Sphagnum wetland	DJH1	Waterlogged	2	30-35	0.195349	159.471
Sphagnum wetland	DJH1	Waterlogged	2	35-40	0.229302	207.513
Sphagnum wetland	DJH1	Waterlogged	2	40-45	0.277674	195.95
Sphagnum wetland	DJH1	Waterlogged	2	45-50	0.213488	224.85
Sphagnum wetland	DJH1	Waterlogged	3	0-5	0.282791	325.542
Sphagnum wetland	DJH1	Waterlogged	3	5-10	0.233488	343.643
Sphagnum wetland	DJH1	Waterlogged	3	10-15	0.292558	285.135
Sphagnum wetland	DJH1	Waterlogged	3	15-20	0.304186	238.66
Sphagnum wetland	DJH1	Waterlogged	3	20-25	0.27907	183.901
Sphagnum wetland	DJH1	Waterlogged	3	25-30	0.284186	188.963
Sphagnum wetland	DJH1	Waterlogged	3	30-35	0.271628	206.717
Sphagnum wetland	DJH1	Waterlogged	3	35-40	0.253023	227.547
Sphagnum wetland	DJH1	Waterlogged	3	40-45	0.399535	257.393
Sphagnum wetland	DJH1	Waterlogged	3	45-50	0.26186	270.209
Sphagnum wetland	DJH1	Drained	1	0-5	0.258605	527.066
Sphagnum wetland	DJH1	Drained	1	5-10	0.41907	549.774
Sphagnum wetland	DJH1	Drained	1	10-15	0.446047	470.414
Sphagnum wetland	DJH1	Drained	1	15-20	0.378605	268.324
Sphagnum wetland	DJH1	Drained	2	0-5	0.225581	412.67
Sphagnum wetland	DJH1	Drained	2	5-10	0.326047	472.94
Sphagnum wetland	DJH1	Drained	2	10-15	0.398605	468.852
Sphagnum wetland	DJH1	Drained	2	15-20	0.429302	396.466
Sphagnum wetland	DJH1	Drained	3	0-5	0.250698	445.292
Sphagnum wetland	DJH1	Drained	3	5-10	0.360465	411.869
Sphagnum wetland	DJH1	Drained	3	10-15	0.50186	383.227
Sphagnum wetland	DJH1	Drained	3	15-20	0.447907	379.939
Note that: To minimize damage to the HY wetland (located in a long-term monitoring site), bulk density of HY soils was measured for the surrounding soils (< 1 m from the sampling area) and the mean values were used here (n = 6 for waterlogged soils; n = 3 for drained soils).
Note that: The EAM calculation for HY is based on 6 plot, but only three of them (plot1, plot2 and plot3) are used to determine other parameters in order to reduce workload.
