# Supplementary material for: Metallic protection of soil carbon: divergent drainage effects in Sphagnum vs. non-Sphagnum wetlands
Source: Natl Sci Rev. 2024 May 20;11(11):nwae178. doi: 10.1093/nsr/nwae178 (PMC11493091; doi:10.1093/nsr/nwae178)
Supplement: nwae178_Supplemental_Files [file nwae178_supplemental_files.zip › Data S5-new.xlsx]

## Sheet: Raw data of soil profiles
Wetland type	Site_ID	Treatment	Plot	Sampling depth (cm)	SOC (mg g−1)	Bound OC%	0.5Feo+Alo (mg g−1)
non-Sphagnum wetland	AES1	Waterlogged	1	0_20	52.5	14.765	5.081
non-Sphagnum wetland	AES1	Waterlogged	1	25_30	22.97	15.4487	4.90884
non-Sphagnum wetland	AES1	Waterlogged	1	40_45	14.35	15.0452	4.24005
non-Sphagnum wetland	AES1	Waterlogged	2	0_20	43.3175	15.433	5.5555
non-Sphagnum wetland	AES1	Waterlogged	2	25_30	17.95	13.1715	5.10337
non-Sphagnum wetland	AES1	Waterlogged	2	40_45	22.66	11.3549	4.75245
non-Sphagnum wetland	AES1	Waterlogged	3	0_20	40.605	12.854	5.3975
non-Sphagnum wetland	AES1	Waterlogged	3	25_30	24.03	13.5856	4.72059
non-Sphagnum wetland	AES1	Waterlogged	3	40_45	16.24	13.2295	4.7201
non-Sphagnum wetland	AES1	Drained	1	0_20	70.5975	19.744	6.633
non-Sphagnum wetland	AES1	Drained	1	20_25	72.91	17.0797	5.56224
non-Sphagnum wetland	AES1	Drained	1	25_30	59.11	14.222	6.48969
non-Sphagnum wetland	AES1	Drained	1	30_35	33.68	20.2181	5.98333
non-Sphagnum wetland	AES1	Drained	1	45_50	24.08	15.4356	5.491
non-Sphagnum wetland	AES1	Drained	2	0_20	69.5425	18.654	6.662
non-Sphagnum wetland	AES1	Drained	2	20_25	46.43	17.8725	5.6745
non-Sphagnum wetland	AES1	Drained	2	25_30	45.04	19.3533	5.57653
non-Sphagnum wetland	AES1	Drained	2	30_35	46.97	16.0065	5.59612
non-Sphagnum wetland	AES1	Drained	2	45_50	31.13	18.2173	4.90441
non-Sphagnum wetland	AES1	Drained	3	0_20	54.845	19.655	5.8355
non-Sphagnum wetland	AES1	Drained	3	20_25	47.12	16.4762	4.83786
non-Sphagnum wetland	AES1	Drained	3	25_30	39.13	17.2507	5.65735
non-Sphagnum wetland	AES1	Drained	3	30_35	35.54	16.3535	5.84571
non-Sphagnum wetland	AES1	Drained	3	45_50	24.09	21.1709	4.45234
non-Sphagnum wetland	HH	Waterlogged	1	0_5	23.2325	16.3424	10.4244
non-Sphagnum wetland	HH	Waterlogged	1	5_10	13.5193
non-Sphagnum wetland	HH	Waterlogged	1	10_15	11.6543
non-Sphagnum wetland	HH	Waterlogged	1	15_20	11.85
non-Sphagnum wetland	HH	Waterlogged	1	25_30	12.3957	13.8363	7.93162
non-Sphagnum wetland	HH	Waterlogged	1	35_40	9.83498	18.4238	10.3534
non-Sphagnum wetland	HH	Waterlogged	2	0_5	20.1444	16.3424	10.4244
non-Sphagnum wetland	HH	Waterlogged	2	5_10	14.0058
non-Sphagnum wetland	HH	Waterlogged	2	10_15	16.1125
non-Sphagnum wetland	HH	Waterlogged	2	15_20	14.8058
non-Sphagnum wetland	HH	Waterlogged	2	25_30	10.8164	16.6939	8.312
non-Sphagnum wetland	HH	Waterlogged	2	35_40	10.6081	17.7254	12.7901
non-Sphagnum wetland	HH	Waterlogged	3	0_5	20.3199	16.3424	10.4244
non-Sphagnum wetland	HH	Waterlogged	3	5_10	12.3035
non-Sphagnum wetland	HH	Waterlogged	3	10_15	10.9889
non-Sphagnum wetland	HH	Waterlogged	3	15_20	10.9498
non-Sphagnum wetland	HH	Waterlogged	3	25_30	10.5035	11.9613	8.06061
non-Sphagnum wetland	HH	Waterlogged	3	35_40	10.7875	11.9405	9.86089
non-Sphagnum wetland	HH	Drained	1	0_5	109.754	19.4746	13.5771
non-Sphagnum wetland	HH	Drained	1	5_10	68.7217
non-Sphagnum wetland	HH	Drained	1	10_15	37.6703
non-Sphagnum wetland	HH	Drained	1	15_20	12.3864
non-Sphagnum wetland	HH	Drained	1	20_25	12.0377	19.9587	11.4559
non-Sphagnum wetland	HH	Drained	1	25_30	11.5126	19.6778	14.351
non-Sphagnum wetland	HH	Drained	1	30_35	9.31063	17.2378	11.6431
non-Sphagnum wetland	HH	Drained	1	35_40	8.61578	20.7883	13.348
non-Sphagnum wetland	HH	Drained	1	40_45	8.8061	17.5335	8.19608
non-Sphagnum wetland	HH	Drained	2	0_5	100.284	19.4746	13.5771
non-Sphagnum wetland	HH	Drained	2	5_10	52.6817
non-Sphagnum wetland	HH	Drained	2	10_15	20.2921
non-Sphagnum wetland	HH	Drained	2	15_20	11.6056
non-Sphagnum wetland	HH	Drained	2	20_25	9.9756	22.0326	16.0569
non-Sphagnum wetland	HH	Drained	2	25_30	8.35505	22.5359	19.9158
non-Sphagnum wetland	HH	Drained	2	30_35	8.17396	18.2545	14.4257
non-Sphagnum wetland	HH	Drained	2	35_40	8.53494	20.1071	8.99038
non-Sphagnum wetland	HH	Drained	2	40_45	8.22462	17.4241	12.8936
non-Sphagnum wetland	HH	Drained	3	0_5	58.9844	19.4746	13.5771
non-Sphagnum wetland	HH	Drained	3	5_10	31.6385
non-Sphagnum wetland	HH	Drained	3	10_15	13.5698
non-Sphagnum wetland	HH	Drained	3	15_20	11.0189
non-Sphagnum wetland	HH	Drained	3	20_25	11.55	19.2186	12.396
non-Sphagnum wetland	HH	Drained	3	25_30	10.9532	20.8933	14.6338
non-Sphagnum wetland	HH	Drained	3	30_35	11.0745	19.3186	14.9762
non-Sphagnum wetland	HH	Drained	3	35_40	9.57062	17.253	12.5858
non-Sphagnum wetland	HH	Drained	3	40_45	8.48875	16.4544	5.86111
non-Sphagnum wetland	NLH2	Waterlogged	1	0_20	43.3451	13.855	7.2715
non-Sphagnum wetland	NLH2	Waterlogged	1	25_30	17.7691	9.64	3.72944
non-Sphagnum wetland	NLH2	Waterlogged	1	35_40	9.2896	13.7305	2.33703
non-Sphagnum wetland	NLH2	Waterlogged	2	0_20	51.7584	11.675	7.732
non-Sphagnum wetland	NLH2	Waterlogged	2	25_30	21.2753	7.67136	7.8912
non-Sphagnum wetland	NLH2	Waterlogged	2	35_40	12.9672	12.8977	4.67075
non-Sphagnum wetland	NLH2	Waterlogged	3	0_20	75.5392	12.975	8.5125
non-Sphagnum wetland	NLH2	Waterlogged	3	25_30	31.4014	10.6087	5.20894
non-Sphagnum wetland	NLH2	Waterlogged	3	35_40	13.5762	15.0818	7.46034
non-Sphagnum wetland	NLH2	Drained	1	0_20	104.996	16.675	6.302
non-Sphagnum wetland	NLH2	Drained	1	20_25	33.1198	18.6862	5.8531
non-Sphagnum wetland	NLH2	Drained	1	25_30	21.9138	12.6095	5.97794
non-Sphagnum wetland	NLH2	Drained	1	30_35	19.1575	15.3744	5.31078
non-Sphagnum wetland	NLH2	Drained	1	35_40	16.2686	17.1177	12.5654
non-Sphagnum wetland	NLH2	Drained	1	40_45	13.5164	15.6446	3.53275
non-Sphagnum wetland	NLH2	Drained	2	0_20	50.8801	15.764	3.862
non-Sphagnum wetland	NLH2	Drained	2	20_25	16.7274	13.2195	2.28325
non-Sphagnum wetland	NLH2	Drained	2	25_30	15.6163	15.3305	3.20216
non-Sphagnum wetland	NLH2	Drained	2	30_35	13.6053	16.5443	3.10167
non-Sphagnum wetland	NLH2	Drained	2	35_40	11.4714	18.0384	5.69486
non-Sphagnum wetland	NLH2	Drained	2	40_45	8.74754	12.801	2.58918
non-Sphagnum wetland	NLH2	Drained	3	0_20	79.5856	17.653	6.234
non-Sphagnum wetland	NLH2	Drained	3	20_25	29.2537	17.9726	4.97252
non-Sphagnum wetland	NLH2	Drained	3	25_30	22.1137	15.8388	6.6335
non-Sphagnum wetland	NLH2	Drained	3	30_35	17.749	12.4112	6.36119
non-Sphagnum wetland	NLH2	Drained	3	35_40	15.2395	16.2862	5.72273
non-Sphagnum wetland	NLH2	Drained	3	40_45	14.1079	13.1005	5.62282
non-Sphagnum wetland	XKH	Waterlogged	1	0_5	49.6223	16.5584	7.131
non-Sphagnum wetland	XKH	Waterlogged	1	5_10	19.2373
non-Sphagnum wetland	XKH	Waterlogged	1	10_15	29.5218
non-Sphagnum wetland	XKH	Waterlogged	1	15_20	16.5028
non-Sphagnum wetland	XKH	Waterlogged	1	25_30	6.81534	18.4451	10.2162
non-Sphagnum wetland	XKH	Waterlogged	1	40_45	4.16247	13.9282	11.3146
non-Sphagnum wetland	XKH	Waterlogged	2	0_5	100.078	16.5584	7.131
non-Sphagnum wetland	XKH	Waterlogged	2	5_10	40.398
non-Sphagnum wetland	XKH	Waterlogged	2	10_15	21.9792
non-Sphagnum wetland	XKH	Waterlogged	2	15_20	23.3213
non-Sphagnum wetland	XKH	Waterlogged	2	25_30	9.45983	18.3489	9.69804
non-Sphagnum wetland	XKH	Waterlogged	2	40_45	5.78897	11.2838	6.9274
non-Sphagnum wetland	XKH	Waterlogged	3	0_5	132.598	16.5584	7.131
non-Sphagnum wetland	XKH	Waterlogged	3	5_10	147.685
non-Sphagnum wetland	XKH	Waterlogged	3	10_15	160.764
non-Sphagnum wetland	XKH	Waterlogged	3	15_20	166.94
non-Sphagnum wetland	XKH	Waterlogged	3	25_30	64.7481	14.3157	3.93949
non-Sphagnum wetland	XKH	Waterlogged	3	40_45	4.9633	10.8525	3.04886
non-Sphagnum wetland	XKH	Drained	1	0_5	56.4251	20.0462	7.67687
non-Sphagnum wetland	XKH	Drained	1	5_10	94.2721
non-Sphagnum wetland	XKH	Drained	1	10_15	62.6549
non-Sphagnum wetland	XKH	Drained	1	15_20	123.424
non-Sphagnum wetland	XKH	Drained	1	20_25	144.881	17.985	4.51212
non-Sphagnum wetland	XKH	Drained	1	30_35	157.871	21.3887	6.09381
non-Sphagnum wetland	XKH	Drained	1	35_40	173.342	17.1605	6.6201
non-Sphagnum wetland	XKH	Drained	1	40_45	146.523	12.5478	6.37255
non-Sphagnum wetland	XKH	Drained	1	75_80	109.728	9.87795	3.2476
non-Sphagnum wetland	XKH	Drained	2	0_5	57.6155	20.0462	7.67687
non-Sphagnum wetland	XKH	Drained	2	5_10	27.6196
non-Sphagnum wetland	XKH	Drained	2	10_15	57.4479
non-Sphagnum wetland	XKH	Drained	2	15_20	97.5659
non-Sphagnum wetland	XKH	Drained	2	20_25	83.2426	19.5179	5.95758
non-Sphagnum wetland	XKH	Drained	2	30_35	161.258	16.3275	7.871
non-Sphagnum wetland	XKH	Drained	2	35_40	195.067	12.9338	5.72477
non-Sphagnum wetland	XKH	Drained	2	40_45	216.432	11.2482	6.18857
non-Sphagnum wetland	XKH	Drained	2	75_80	41.0206	10.8784	2.89142
non-Sphagnum wetland	XKH	Drained	3	0_5	50.9222	20.0462	7.67687
non-Sphagnum wetland	XKH	Drained	3	5_10	41.2053
non-Sphagnum wetland	XKH	Drained	3	10_15	35.3646
non-Sphagnum wetland	XKH	Drained	3	15_20	30.4675
non-Sphagnum wetland	XKH	Drained	3	20_25	51.0477	20.6719	5.05354
non-Sphagnum wetland	XKH	Drained	3	30_35	40.9152	19.9039	5.73194
non-Sphagnum wetland	XKH	Drained	3	35_40	45.0265	10.6279	4.26471
non-Sphagnum wetland	XKH	Drained	3	40_45	78.2932	18.5312	6.96981
non-Sphagnum wetland	XKH	Drained	3	75_80	5.29525	12.1571	9.93271
non-Sphagnum wetland	HY	Waterlogged	1	0_5	257.424	17.6381	8.29675
non-Sphagnum wetland	HY	Waterlogged	1	5_10	233.078
non-Sphagnum wetland	HY	Waterlogged	1	10_15	247.892
non-Sphagnum wetland	HY	Waterlogged	1	15_20	235.185
non-Sphagnum wetland	HY	Waterlogged	1	25_30	316.295	18.3778	8.68973
non-Sphagnum wetland	HY	Waterlogged	1	35_40	315.764	12.2871	7.43527
non-Sphagnum wetland	HY	Waterlogged	1	45_50	364.336	14.6723	6.08283
non-Sphagnum wetland	HY	Waterlogged	2	0_5	249.573	17.6381	8.29675
non-Sphagnum wetland	HY	Waterlogged	2	5_10	221.858
non-Sphagnum wetland	HY	Waterlogged	2	10_15	220.062
non-Sphagnum wetland	HY	Waterlogged	2	15_20	232.137
non-Sphagnum wetland	HY	Waterlogged	2	25_30	232.135	15.4646	6.4875
non-Sphagnum wetland	HY	Waterlogged	2	35_40	286.707	16.509	6.48565
non-Sphagnum wetland	HY	Waterlogged	2	45_50	333.054	12.5059	6.43235
non-Sphagnum wetland	HY	Waterlogged	3	0_5	259.166	17.6381	8.29675
non-Sphagnum wetland	HY	Waterlogged	3	5_10	221.341
non-Sphagnum wetland	HY	Waterlogged	3	10_15	253.679
non-Sphagnum wetland	HY	Waterlogged	3	15_20	262.287
non-Sphagnum wetland	HY	Waterlogged	3	25_30	294.185	19.9446	8.97905
non-Sphagnum wetland	HY	Waterlogged	3	35_40	296.189	17.8135	7.82327
non-Sphagnum wetland	HY	Waterlogged	3	45_50	298.655	9.72104	6.70707
non-Sphagnum wetland	HY	Drained	1	0_5	326.896	18.7999	9.24925
non-Sphagnum wetland	HY	Drained	1	5_10	334.766
non-Sphagnum wetland	HY	Drained	1	10_15	324.242
non-Sphagnum wetland	HY	Drained	1	15_20	290.628
non-Sphagnum wetland	HY	Drained	1	20_25	312.206	14.1578	7.68636
non-Sphagnum wetland	HY	Drained	1	25_30	317.725	16.3288	6.80711
non-Sphagnum wetland	HY	Drained	1	30_35	304.758	13.981	7.67426
non-Sphagnum wetland	HY	Drained	1	35_40	281.588	17.5515	7.20884
non-Sphagnum wetland	HY	Drained	1	40_45	299.442	16.5997	7.21748
non-Sphagnum wetland	HY	Drained	2	0_5	318.785	18.7999	9.24925
non-Sphagnum wetland	HY	Drained	2	5_10	308.13
non-Sphagnum wetland	HY	Drained	2	10_15	325.766
non-Sphagnum wetland	HY	Drained	2	15_20	321.68
non-Sphagnum wetland	HY	Drained	2	20_25	318.1	16.9432	7.33301
non-Sphagnum wetland	HY	Drained	2	25_30	313.954	17.0295	6.48015
non-Sphagnum wetland	HY	Drained	2	30_35	316.745	19.5886	7.82356
non-Sphagnum wetland	HY	Drained	2	35_40	328.924	18.0706	7.87066
non-Sphagnum wetland	HY	Drained	2	40_45	326.713	19.3279	8.802
non-Sphagnum wetland	HY	Drained	3	0_5	236.221	18.7999	9.24925
non-Sphagnum wetland	HY	Drained	3	5_10	252.753
non-Sphagnum wetland	HY	Drained	3	10_15	289.172
non-Sphagnum wetland	HY	Drained	3	15_20	245.557
non-Sphagnum wetland	HY	Drained	3	20_25	295.759	18.6387	10.585
non-Sphagnum wetland	HY	Drained	3	25_30	262.477	15.9003	10.7255
non-Sphagnum wetland	HY	Drained	3	30_35	281.706	22.3765	10.9853
non-Sphagnum wetland	HY	Drained	3	35_40	307.76	16.4189	10.3824
non-Sphagnum wetland	HY	Drained	3	40_45	359.486	20.6373	12.7896
non-Sphagnum wetland	ZG	Waterlogged	1	0_5	278.196	16.611	9.5475
non-Sphagnum wetland	ZG	Waterlogged	1	5_10	373.929
non-Sphagnum wetland	ZG	Waterlogged	1	10_15	376.175
non-Sphagnum wetland	ZG	Waterlogged	1	15_20	360.319
non-Sphagnum wetland	ZG	Waterlogged	1	25_30	324.887	16.2952	6.11402
non-Sphagnum wetland	ZG	Waterlogged	1	35_40	293.586	16.6455	5.912
non-Sphagnum wetland	ZG	Waterlogged	1	45_50	269.259	14.6429	4.59951
non-Sphagnum wetland	ZG	Waterlogged	2	0_5	258.073	16.611	9.5475
non-Sphagnum wetland	ZG	Waterlogged	2	5_10	334.168
non-Sphagnum wetland	ZG	Waterlogged	2	10_15	306.438
non-Sphagnum wetland	ZG	Waterlogged	2	15_20	297.621
non-Sphagnum wetland	ZG	Waterlogged	2	25_30	306.419	15.3382	6.191
non-Sphagnum wetland	ZG	Waterlogged	2	35_40	294.41	11.0759	4.03529
non-Sphagnum wetland	ZG	Waterlogged	2	45_50	296.315	14.3735	3.2449
non-Sphagnum wetland	ZG	Waterlogged	3	0_5	215.539	16.611	9.5475
non-Sphagnum wetland	ZG	Waterlogged	3	5_10	231.903
non-Sphagnum wetland	ZG	Waterlogged	3	10_15	252.017
non-Sphagnum wetland	ZG	Waterlogged	3	15_20	277.623
non-Sphagnum wetland	ZG	Waterlogged	3	25_30	260.853	19.7779	6.24048
non-Sphagnum wetland	ZG	Waterlogged	3	35_40	274.504	19.9506	4.91832
non-Sphagnum wetland	ZG	Waterlogged	3	45_50	309.007	14.7356	3.76405
non-Sphagnum wetland	ZG	Drained	1	0_5	261.967	27.2429	20.3508
non-Sphagnum wetland	ZG	Drained	1	5_10	231.577
non-Sphagnum wetland	ZG	Drained	1	10_15	266.844
non-Sphagnum wetland	ZG	Drained	1	15_20	325.638
non-Sphagnum wetland	ZG	Drained	1	20_25	267.961	24.2113	5.34596
non-Sphagnum wetland	ZG	Drained	1	25_30	258.06	19.3444	4.85905
non-Sphagnum wetland	ZG	Drained	1	30_35	272.424	15.8648	4.75485
non-Sphagnum wetland	ZG	Drained	2	0_5	241.032	27.2429	20.3508
non-Sphagnum wetland	ZG	Drained	2	5_10	251.971
non-Sphagnum wetland	ZG	Drained	2	10_15	266.163
non-Sphagnum wetland	ZG	Drained	2	15_20	267.27
non-Sphagnum wetland	ZG	Drained	2	20_25	312.281	19.1689	7.71068
non-Sphagnum wetland	ZG	Drained	2	25_30	291.165	19.2537	7.65637
non-Sphagnum wetland	ZG	Drained	2	30_35	310.232	15.6893	6.55388
non-Sphagnum wetland	ZG	Drained	3	0_5	219.778	27.2429	20.3508
non-Sphagnum wetland	ZG	Drained	3	5_10	278.925
non-Sphagnum wetland	ZG	Drained	3	10_15	240.132
non-Sphagnum wetland	ZG	Drained	3	15_20	273.6
non-Sphagnum wetland	ZG	Drained	3	20_25	288.009	19.6032	7.17296
non-Sphagnum wetland	ZG	Drained	3	25_30	285.285	15.1267	4.7598
non-Sphagnum wetland	ZG	Drained	3	30_35	279.365	13.2984	4.53077
non-Sphagnum wetland	REG	Waterlogged	1	0_5	127.5	16.5942	6.55488
non-Sphagnum wetland	REG	Waterlogged	1	5_10	167.977
non-Sphagnum wetland	REG	Waterlogged	1	10_15	233.078
non-Sphagnum wetland	REG	Waterlogged	1	15_20	215.38
non-Sphagnum wetland	REG	Waterlogged	1	25_30	196.301	11.1642	7.04694
non-Sphagnum wetland	REG	Waterlogged	1	35_40	201.937	12.96	7.71435
non-Sphagnum wetland	REG	Waterlogged	1	45_50	122.488	11.061	6.3945
non-Sphagnum wetland	REG	Waterlogged	2	0_5	249.968	16.5942	6.55488
non-Sphagnum wetland	REG	Waterlogged	2	5_10	244.631
non-Sphagnum wetland	REG	Waterlogged	2	10_15	256.43
non-Sphagnum wetland	REG	Waterlogged	2	15_20	263.605
non-Sphagnum wetland	REG	Waterlogged	2	25_30	214.699	14.2881	6.90708
non-Sphagnum wetland	REG	Waterlogged	2	35_40	202.916	10.9519	6.92206
non-Sphagnum wetland	REG	Waterlogged	2	45_50	185.854	13.1788	6.98095
non-Sphagnum wetland	REG	Waterlogged	3	0_5	265.372	16.5942	6.55488
non-Sphagnum wetland	REG	Waterlogged	3	5_10	294.971
non-Sphagnum wetland	REG	Waterlogged	3	10_15	300.768
non-Sphagnum wetland	REG	Waterlogged	3	15_20	293.272
non-Sphagnum wetland	REG	Waterlogged	3	25_30	255.707	14.3368	6.06792
non-Sphagnum wetland	REG	Waterlogged	3	35_40	218.479	11.9234	5.76078
non-Sphagnum wetland	REG	Waterlogged	3	45_50	294.489	9.0614	7.07423
non-Sphagnum wetland	REG	Drained	1	0_5	133.447	26.0876	17.3104
non-Sphagnum wetland	REG	Drained	1	5_10	187.006
non-Sphagnum wetland	REG	Drained	1	10_15	269.311
non-Sphagnum wetland	REG	Drained	1	15_20	258.838
non-Sphagnum wetland	REG	Drained	1	20_25	253.301	16.3769	7.96912
non-Sphagnum wetland	REG	Drained	1	25_30	286.867	18.9889	9.54292
non-Sphagnum wetland	REG	Drained	1	30_35	233.911	10.1538	5.3975
non-Sphagnum wetland	REG	Drained	1	35_40	227.823	12.0044	5.70545
non-Sphagnum wetland	REG	Drained	2	0_5	138.843	26.0876	17.3104
non-Sphagnum wetland	REG	Drained	2	5_10	131.477
non-Sphagnum wetland	REG	Drained	2	10_15	127.832
non-Sphagnum wetland	REG	Drained	2	15_20	171.168
non-Sphagnum wetland	REG	Drained	2	20_25	195.042	17.7102	10.4711
non-Sphagnum wetland	REG	Drained	2	25_30	189.553	12.2562	9.50672
non-Sphagnum wetland	REG	Drained	2	30_35	130.759	9.18113	7.78861
non-Sphagnum wetland	REG	Drained	2	35_40	87.7927	11.0527	6.23333
non-Sphagnum wetland	REG	Drained	3	0_5	202.05	26.0876	17.3104
non-Sphagnum wetland	REG	Drained	3	5_10	300.364
non-Sphagnum wetland	REG	Drained	3	10_15	372.427
non-Sphagnum wetland	REG	Drained	3	15_20	286.587
non-Sphagnum wetland	REG	Drained	3	20_25	268.084	15.0109	8.51442
non-Sphagnum wetland	REG	Drained	3	25_30	254.817	15.265	8.02333
non-Sphagnum wetland	REG	Drained	3	30_35	284.144	10.0592	9.14307
non-Sphagnum wetland	REG	Drained	3	35_40	187.295	11.8956	8.1055
Sphagnum wetland	MH	Waterlogged	1	0_5	372.65	27.5229	15.6502
Sphagnum wetland	MH	Waterlogged	1	5_10	378.57
Sphagnum wetland	MH	Waterlogged	1	10_15	427.59
Sphagnum wetland	MH	Waterlogged	1	15_20	334.83
Sphagnum wetland	MH	Waterlogged	1	20_25	358.18	22.5152	12.0074
Sphagnum wetland	MH	Waterlogged	2	0_5	376.13	27.5229	15.6502
Sphagnum wetland	MH	Waterlogged	2	5_10	400.23
Sphagnum wetland	MH	Waterlogged	2	10_15	394.59
Sphagnum wetland	MH	Waterlogged	2	15_20	331.15
Sphagnum wetland	MH	Waterlogged	2	20_25	342.22	20.9891	10.3671
Sphagnum wetland	MH	Waterlogged	3	0_5	401.34	27.5229	15.6502
Sphagnum wetland	MH	Waterlogged	3	5_10	397.2
Sphagnum wetland	MH	Waterlogged	3	10_15	392.51
Sphagnum wetland	MH	Waterlogged	3	15_20	313.16
Sphagnum wetland	MH	Waterlogged	3	20_25	296.64	17.7616	10.1551
Sphagnum wetland	MH	Drained	1	0_5	78.88	19.3517	10.6591
Sphagnum wetland	MH	Drained	1	5_10	123.23
Sphagnum wetland	MH	Drained	1	10_15	71.14
Sphagnum wetland	MH	Drained	1	15_20	45.46
Sphagnum wetland	MH	Drained	2	0_5	103.88	19.3517	10.6591
Sphagnum wetland	MH	Drained	2	5_10	33.89
Sphagnum wetland	MH	Drained	2	10_15	18.69
Sphagnum wetland	MH	Drained	2	15_20	17.17
Sphagnum wetland	MH	Drained	3	0_5	101.32	19.3517	10.6591
Sphagnum wetland	MH	Drained	3	5_10	129.61
Sphagnum wetland	MH	Drained	3	10_15	68.34
Sphagnum wetland	MH	Drained	3	15_20	40.47
Sphagnum wetland	THL	Waterlogged	1	0_5	411.31	22.1968	13.2518
Sphagnum wetland	THL	Waterlogged	1	5_10	402.5
Sphagnum wetland	THL	Waterlogged	1	10_15	362.68
Sphagnum wetland	THL	Waterlogged	1	15_20	390
Sphagnum wetland	THL	Waterlogged	1	25_30	387.56	20.3027	13.5665
Sphagnum wetland	THL	Waterlogged	1	35_40	320.07	25.7357	14.7786
Sphagnum wetland	THL	Waterlogged	1	45_50	133.84	18.5633	9.37381
Sphagnum wetland	THL	Waterlogged	2	0_5	413.53	22.1968	13.2518
Sphagnum wetland	THL	Waterlogged	2	5_10	401.16
Sphagnum wetland	THL	Waterlogged	2	10_15	353.91
Sphagnum wetland	THL	Waterlogged	2	15_20	387.7
Sphagnum wetland	THL	Waterlogged	2	25_30	365.48	25.2571	12.9885
Sphagnum wetland	THL	Waterlogged	2	35_40	307.78	20.5199	12.6086
Sphagnum wetland	THL	Waterlogged	2	45_50	253.38	23.4766	12.706
Sphagnum wetland	THL	Waterlogged	3	0_5	327.88	22.1968	13.2518
Sphagnum wetland	THL	Waterlogged	3	5_10	338.3
Sphagnum wetland	THL	Waterlogged	3	10_15	343.3
Sphagnum wetland	THL	Waterlogged	3	15_20	347.47
Sphagnum wetland	THL	Waterlogged	3	25_30	326.53	22.0845	7.11359
Sphagnum wetland	THL	Waterlogged	3	35_40	254.54	24.3873	6.35421
Sphagnum wetland	THL	Waterlogged	3	45_50	225.53	21.6086	6.93429
Sphagnum wetland	THL	Drained	1	0_5	357.24	20.0983	11.2522
Sphagnum wetland	THL	Drained	1	5_10	352.34
Sphagnum wetland	THL	Drained	1	10_15	317.35
Sphagnum wetland	THL	Drained	1	15_20	314.94
Sphagnum wetland	THL	Drained	1	20_25	286.42	16.8239	16.8239
Sphagnum wetland	THL	Drained	1	25_30	311.65	14.4309	14.4309
Sphagnum wetland	THL	Drained	1	30_35	351.63	15.7375	15.7375
Sphagnum wetland	THL	Drained	1	35_40	108.47	18.5639	18.5639
Sphagnum wetland	THL	Drained	1	40_45	122.98	20.9988	20.9988
Sphagnum wetland	THL	Drained	2	0_5	379.22	20.0983	11.2522
Sphagnum wetland	THL	Drained	2	5_10	385.86
Sphagnum wetland	THL	Drained	2	10_15	383.7
Sphagnum wetland	THL	Drained	2	15_20	351.39
Sphagnum wetland	THL	Drained	2	20_25	322.98	19.4333	19.4333
Sphagnum wetland	THL	Drained	2	25_30	309.98	18.9108	18.9108
Sphagnum wetland	THL	Drained	2	30_35	275.51	20.519	20.519
Sphagnum wetland	THL	Drained	2	35_40	158.89	17.4741	17.4741
Sphagnum wetland	THL	Drained	2	40_45	91.73	18.5637	18.5637
Sphagnum wetland	THL	Drained	3	0_5	308.8	20.0983	11.2522
Sphagnum wetland	THL	Drained	3	5_10	321.57
Sphagnum wetland	THL	Drained	3	10_15	297.85
Sphagnum wetland	THL	Drained	3	15_20	263.19
Sphagnum wetland	THL	Drained	3	20_25	311.49	18.6486	18.6486
Sphagnum wetland	THL	Drained	3	25_30	282.12	12.0823	12.0823
Sphagnum wetland	THL	Drained	3	30_35	374.11	14.3886	14.3886
Sphagnum wetland	THL	Drained	3	35_40	299.35	19.2599	19.2599
Sphagnum wetland	THL	Drained	3	40_45	82.32	11.6141	11.6141
Sphagnum wetland	JC1	Waterlogged	1	0_5	328.695	27.7213	16.4458
Sphagnum wetland	JC1	Waterlogged	1	5_10	327.527
Sphagnum wetland	JC1	Waterlogged	1	10_15	306.618
Sphagnum wetland	JC1	Waterlogged	1	15_20	305.583
Sphagnum wetland	JC1	Waterlogged	1	25_30	281.912	22.5289	7.43774
Sphagnum wetland	JC1	Waterlogged	1	35_40	345	26.2948	7.25721
Sphagnum wetland	JC1	Waterlogged	1	45_50	382.189	21.5582	9.32527
Sphagnum wetland	JC1	Waterlogged	2	0_5	348.201	27.7213	16.4458
Sphagnum wetland	JC1	Waterlogged	2	5_10	329.091
Sphagnum wetland	JC1	Waterlogged	2	10_15	341.419
Sphagnum wetland	JC1	Waterlogged	2	15_20	313.267
Sphagnum wetland	JC1	Waterlogged	2	25_30	305.828	20.9027	11.164
Sphagnum wetland	JC1	Waterlogged	2	35_40	354.467	21.0802	7.90309
Sphagnum wetland	JC1	Waterlogged	2	45_50	376.429	26.8168	8.08775
Sphagnum wetland	JC1	Waterlogged	3	0_5	320.276	27.7213	16.4458
Sphagnum wetland	JC1	Waterlogged	3	5_10	315.495
Sphagnum wetland	JC1	Waterlogged	3	10_15	300.769
Sphagnum wetland	JC1	Waterlogged	3	15_20	340.938
Sphagnum wetland	JC1	Waterlogged	3	25_30	325.711	24.2914	8.936
Sphagnum wetland	JC1	Waterlogged	3	35_40	370.341	21.8626	11.2926
Sphagnum wetland	JC1	Waterlogged	3	45_50	363.321	23.2566	10.4135
Sphagnum wetland	JC1	Drained	1	0_5	297.716	20.0525	13.3603
Sphagnum wetland	JC1	Drained	1	5_10	339.934
Sphagnum wetland	JC1	Drained	1	10_15	353.98
Sphagnum wetland	JC1	Drained	1	15_20	386.255
Sphagnum wetland	JC1	Drained	1	20_25	418.784	16.5559	7.62664
Sphagnum wetland	JC1	Drained	1	25_30	387.215	15.166	7.75979
Sphagnum wetland	JC1	Drained	1	35_40	443.387	18.7276	6.38388
Sphagnum wetland	JC1	Drained	2	0_5	289.242	20.0525	13.3603
Sphagnum wetland	JC1	Drained	2	5_10	341.68
Sphagnum wetland	JC1	Drained	2	10_15	347.819
Sphagnum wetland	JC1	Drained	2	15_20	374.301
Sphagnum wetland	JC1	Drained	2	20_25	388.087	19.5917	5.96529
Sphagnum wetland	JC1	Drained	2	25_30	384.27	12.2793	6.29289
Sphagnum wetland	JC1	Drained	2	35_40	375.877	17.8814	7.575
Sphagnum wetland	JC1	Drained	3	0_5	309.79	20.0525	13.3603
Sphagnum wetland	JC1	Drained	3	5_10	322.237
Sphagnum wetland	JC1	Drained	3	10_15	338.635
Sphagnum wetland	JC1	Drained	3	15_20	349.36
Sphagnum wetland	JC1	Drained	3	20_25	354.641	22.8592	6.455
Sphagnum wetland	JC1	Drained	3	25_30	385.655	15.7737	6.97407
Sphagnum wetland	JC1	Drained	3	35_40	402.039	16.3832	7.39198
Sphagnum wetland	DJH1	Waterlogged	1	0_5	304.931	18.3039	8.03505
Sphagnum wetland	DJH1	Waterlogged	1	5_10	341.764
Sphagnum wetland	DJH1	Waterlogged	1	10_15	388.975
Sphagnum wetland	DJH1	Waterlogged	1	15_20	404.159
Sphagnum wetland	DJH1	Waterlogged	1	25_30	443.905	18.1152	9.3085
Sphagnum wetland	DJH1	Waterlogged	1	35_40	453.615	17.0738	8.55784
Sphagnum wetland	DJH1	Waterlogged	1	45_50	441.655	17.6773	6.37828
Sphagnum wetland	DJH1	Waterlogged	2	0_5	327.401	18.3039	8.03505
Sphagnum wetland	DJH1	Waterlogged	2	5_10	359.253
Sphagnum wetland	DJH1	Waterlogged	2	10_15	374.981
Sphagnum wetland	DJH1	Waterlogged	2	15_20	421.585
Sphagnum wetland	DJH1	Waterlogged	2	25_30	449.468	22.0322	6.72121
Sphagnum wetland	DJH1	Waterlogged	2	35_40	433.601	20.3802	6.39406
Sphagnum wetland	DJH1	Waterlogged	2	45_50	422.649	19.857	7.37598
Sphagnum wetland	DJH1	Waterlogged	3	0_5	321.029	18.3039	8.03505
Sphagnum wetland	DJH1	Waterlogged	3	5_10	324.6
Sphagnum wetland	DJH1	Waterlogged	3	10_15	364.971
Sphagnum wetland	DJH1	Waterlogged	3	15_20	395.247
Sphagnum wetland	DJH1	Waterlogged	3	25_30	437.535	14.9841	6.34608
Sphagnum wetland	DJH1	Waterlogged	3	35_40	411.068	16.0296	6.26201
Sphagnum wetland	DJH1	Waterlogged	3	45_50	401.361	20.1978	7.06485
Sphagnum wetland	DJH1	Drained	1	0_5	227.364	14.9249	5.47532
Sphagnum wetland	DJH1	Drained	1	5_10	232.081
Sphagnum wetland	DJH1	Drained	1	10_15	282.896
Sphagnum wetland	DJH1	Drained	1	15_20	396.904
Sphagnum wetland	DJH1	Drained	2	0_5	276.552	14.9249	5.47532
Sphagnum wetland	DJH1	Drained	2	5_10	269.879
Sphagnum wetland	DJH1	Drained	2	10_15	286.975
Sphagnum wetland	DJH1	Drained	2	15_20	333.842
Sphagnum wetland	DJH1	Drained	3	0_5	261.641	14.9249	5.47532
Sphagnum wetland	DJH1	Drained	3	5_10	287.646
Sphagnum wetland	DJH1	Drained	3	10_15	309.023
Sphagnum wetland	DJH1	Drained	3	15_20	331.347
Blue text indicates the data from surface soils (Supplementary Data Set1).
