# Supplementary material for: Metallic protection of soil carbon: divergent drainage effects in Sphagnum vs. non-Sphagnum wetlands
Source: Natl Sci Rev. 2024 May 20;11(11):nwae178. doi: 10.1093/nsr/nwae178 (PMC11493091; doi:10.1093/nsr/nwae178)
Supplement: nwae178_Supplemental_Files [file nwae178_supplemental_files.zip › Data S6-new.xlsx]

## Sheet: Adjusted data of soil profiles
Wetland type	Site_ID	Treatment	Plot	Adjusted layer (cm)	SOC stock (kg m−2)	Bound OC stock (kg m−2)	SOC (mg g−1)	Bound OC%	0.5Feo+Alo stock (kg m−2)
non-Sphagnum wetland	AES1	Drained	1	0_20	10.7819	2.11793	70.6822	19.6434	1.00582
non-Sphagnum wetland	AES1	Drained	2	0_20	9.73473	1.81398	68.6735	18.6341	0.939101
non-Sphagnum wetland	AES1	Drained	3	0_20	7.54622	1.47326	54.4747	19.5232	0.80175
non-Sphagnum wetland	AES1	Drained	1	25_30	2.5836	0.437721	44.0281	16.9423	0.363197
non-Sphagnum wetland	AES1	Drained	1	40_45	1.20871	0.186573	24.08	15.4356	0.275625
non-Sphagnum wetland	AES1	Drained	2	25_30	2.1104	0.364481	46.2218	17.2707	0.255161
non-Sphagnum wetland	AES1	Drained	2	40_45	1.25888	0.229335	31.13	18.2173	0.198332
non-Sphagnum wetland	AES1	Drained	3	25_30	1.76227	0.295665	37.1506	16.7775	0.273288
non-Sphagnum wetland	AES1	Drained	3	40_45	0.777979	0.164705	24.09	21.1709	0.143787
non-Sphagnum wetland	HH	Drained	1	0_20	5.62216	1.09827	30.5966	19.5346	2.37727
non-Sphagnum wetland	HH	Drained	2	0_20	5.04209	0.996385	25.9705	19.7613	2.79211
non-Sphagnum wetland	HH	Drained	3	0_20	5.07465	0.987146	20.8675	19.4525	3.2406
non-Sphagnum wetland	HH	Drained	1	25_30	0.526797	0.0913566	9.38723	17.3419	0.658677
non-Sphagnum wetland	HH	Drained	1	35_40	0.472859	0.0861019	8.76593	18.2088	0.500783
non-Sphagnum wetland	HH	Drained	2	25_30	0.458026	0.0844622	8.18166	18.4405	0.820656
non-Sphagnum wetland	HH	Drained	2	35_40	0.388447	0.0704859	8.30583	18.1456	0.555236
non-Sphagnum wetland	HH	Drained	3	25_30	0.542842	0.105192	11.0698	19.378	0.733761
non-Sphagnum wetland	HH	Drained	3	35_40	0.425155	0.0709603	8.78219	16.6905	0.372043
non-Sphagnum wetland	NLH2	Drained	1	0_20	8.69903	1.46566	88.438	16.8485	0.609712
non-Sphagnum wetland	NLH2	Drained	2	0_20	7.36983	1.14746	44.0188	15.5697	0.593492
non-Sphagnum wetland	NLH2	Drained	3	0_20	8.67047	1.53338	67.857	17.6851	0.758994
non-Sphagnum wetland	NLH2	Drained	1	25_30	1.13	0.15421	20.7914	13.6469	0.310132
non-Sphagnum wetland	NLH2	Drained	1	35_40	0.912655	0.150135	14.8946	16.4503	0.493625
non-Sphagnum wetland	NLH2	Drained	2	25_30	0.867136	0.136294	14.9131	15.7177	0.184149
non-Sphagnum wetland	NLH2	Drained	2	35_40	0.663848	0.105467	10.1706	15.8872	0.274905
non-Sphagnum wetland	NLH2	Drained	3	25_30	1.16204	0.171665	20.5424	14.7727	0.369698
non-Sphagnum wetland	NLH2	Drained	3	35_40	0.903159	0.134356	14.717	14.8762	0.348363
non-Sphagnum wetland	XKH	Drained	1	0_20	9.98964	1.99624	78.8326	19.9831	0.966132
non-Sphagnum wetland	XKH	Drained	2	0_20	6.33892	1.2697	54.6942	20.0303	0.885775
non-Sphagnum wetland	XKH	Drained	3	0_20	6.37904	1.28024	38.9208	20.0694	1.24607
non-Sphagnum wetland	XKH	Drained	1	25_30	5.44379	0.916243	159.592	16.831	0.217851
non-Sphagnum wetland	XKH	Drained	1	40_45	2.52865	0.249778	109.728	9.87795	0.07484
non-Sphagnum wetland	XKH	Drained	2	25_30	6.53885	0.88929	187.07	13.6001	0.233956
non-Sphagnum wetland	XKH	Drained	2	40_45	1.23502	0.13435	41.0206	10.8784	0.0870527
non-Sphagnum wetland	XKH	Drained	3	25_30	6.13406	0.976969	52.0452	15.9269	0.637534
non-Sphagnum wetland	XKH	Drained	3	40_45	0.270067	0.0328324	5.29525	12.1571	0.506587
non-Sphagnum wetland	HY	Drained	1	0_20	16.3384	3.0716	320.178	18.6021	0.47198
non-Sphagnum wetland	HY	Drained	2	0_20	16.2429	3.05365	318.306	20.7224	0.47198
non-Sphagnum wetland	HY	Drained	3	0_20	13.1135	2.46533	256.981	19.7986	0.47198
non-Sphagnum wetland	HY	Drained	4	0_20	NA	NA	NA	16.0766	NA
non-Sphagnum wetland	HY	Drained	1	25_30	3.20974	0.492954	315.233	15.3581	0.0733526
non-Sphagnum wetland	HY	Drained	1	35_40	3.26053	0.508518	293.822	15.5962	0.0827233
non-Sphagnum wetland	HY	Drained	1	45_50	1.7756	0.294743	299.442	16.5997	0.0427974
non-Sphagnum wetland	HY	Drained	2	25_30	3.21577	0.546369	315.826	16.9903	0.0699021
non-Sphagnum wetland	HY	Drained	2	35_40	3.57871	0.674866	322.494	18.8578	0.0870647
non-Sphagnum wetland	HY	Drained	2	45_50	1.93731	0.374441	326.713	19.3279	0.0521931
non-Sphagnum wetland	HY	Drained	3	25_30	2.82556	0.486502	277.502	17.2179	0.108562
non-Sphagnum wetland	HY	Drained	3	35_40	3.26255	0.634008	294.004	19.4329	0.118746
non-Sphagnum wetland	HY	Drained	3	45_50	2.13164	0.439913	359.486	20.6373	0.0758384
non-Sphagnum wetland	ZG	Drained	1	0_20	10.6149	2.89181	267.453	24.5426	0.807697
non-Sphagnum wetland	ZG	Drained	2	0_20	10.0031	2.72514	254.594	28.6492	0.79959
non-Sphagnum wetland	ZG	Drained	3	0_20	9.83933	2.68052	251.768	29.0984	0.795325
non-Sphagnum wetland	ZG	Drained	4	0_20	NA	NA	NA	26.6816	NA
non-Sphagnum wetland	ZG	Drained	1	25_30	2.08002	0.566659	267.453	24.5426	0.158271
non-Sphagnum wetland	ZG	Drained	2	25_30	1.96014	0.534	254.594	28.6492	0.156682
non-Sphagnum wetland	ZG	Drained	3	25_30	1.92805	0.525257	251.768	29.0984	0.155846
non-Sphagnum wetland	ZG	Drained	4	25_30	NA	NA	NA	26.6816	NA
non-Sphagnum wetland	ZG	Drained	1	35_40	3.12521	0.767914	267.901	24.5716	0.0831991
non-Sphagnum wetland	ZG	Drained	1	45_50	2.75696	0.456323	269.463	16.5517	0.0488681
non-Sphagnum wetland	ZG	Drained	2	35_40	2.95775	0.595225	304.127	20.1243	0.0923648
non-Sphagnum wetland	ZG	Drained	2	45_50	2.92895	0.484674	305.415	16.5477	0.0655232
non-Sphagnum wetland	ZG	Drained	3	35_40	2.51993	0.520287	282.455	20.6469	0.0820121
non-Sphagnum wetland	ZG	Drained	3	45_50	2.9581	0.404395	280.551	13.6707	0.0482558
non-Sphagnum wetland	REG	Drained	1	0_20	9.9232	2.58873	199.546	27.7395	0.860825
non-Sphagnum wetland	REG	Drained	2	0_20	6.80019	1.77401	139.471	24.3557	0.844
non-Sphagnum wetland	REG	Drained	3	0_20	8.38981	2.1887	276.794	27.9981	0.524689
non-Sphagnum wetland	REG	Drained	4	0_20	NA	NA	NA	24.257	NA
non-Sphagnum wetland	REG	Drained	1	25_30	2.99727	0.781916	199.546	27.7395	0.260009
non-Sphagnum wetland	REG	Drained	2	25_30	2.05398	0.535833	139.471	24.3557	0.254927
non-Sphagnum wetland	REG	Drained	3	25_30	2.53411	0.661089	276.794	27.9981	0.15848
non-Sphagnum wetland	REG	Drained	4	25_30	NA	NA	NA	24.257	NA
non-Sphagnum wetland	REG	Drained	1	35_40	4.29781	0.800881	281.802	18.6346	0.141919
non-Sphagnum wetland	REG	Drained	1	45_50	2.63325	0.30738	228.889	11.673	0.0650174
non-Sphagnum wetland	REG	Drained	2	35_40	3.38028	0.447438	190.517	13.2367	0.171679
non-Sphagnum wetland	REG	Drained	2	45_50	1.37871	0.146661	94.6952	10.6376	0.0943917
non-Sphagnum wetland	REG	Drained	3	35_40	3.28668	0.500225	257.081	15.2198	0.103647
non-Sphagnum wetland	REG	Drained	3	45_50	1.91024	0.219669	202.152	11.4996	0.0780971
Sphagnum wetland	MH	Drained	1	0_20	0.400148	0.0774354	73.5047	21.5786	0.0580263
Sphagnum wetland	MH	Drained	2	0_20	0.329989	0.0638584	30.7671	18.4215	0.114322
Sphagnum wetland	MH	Drained	3	0_20	0.472265	0.0913913	72.3108	20.5286	0.0696149
Sphagnum wetland	MH	Drained	4	0_20	NA	NA	NA	16.8782	NA
Sphagnum wetland	MH	Drained	1	20_25	0.213897	0.0413927	73.5047	21.5786	0.0310176
Sphagnum wetland	MH	Drained	2	20_25	0.176394	0.0341352	30.7671	18.4215	0.0611105
Sphagnum wetland	MH	Drained	3	20_25	0.252447	0.0488527	72.3108	20.5286	0.0372123
Sphagnum wetland	MH	Drained	4	20_25	NA	NA	NA	16.8782	NA
Sphagnum wetland	THL	Drained	1	0_20	5.44973	1.0953	332.012	21.892	0.184697
Sphagnum wetland	THL	Drained	2	0_20	3.41881	0.687122	374.767	18.8697	0.102649
Sphagnum wetland	THL	Drained	3	0_20	4.9851	1.00192	291.157	22.1239	0.192657
Sphagnum wetland	THL	Drained	4	0_20	NA	NA	NA	17.5074	NA
Sphagnum wetland	THL	Drained	1	25_30	2.23581	0.439478	325.029	19.6563	0.0832725
Sphagnum wetland	THL	Drained	1	35_40	4.84918	0.750697	315.158	15.4809	0.241113
Sphagnum wetland	THL	Drained	1	45_50	3.14595	0.60873	112.763	19.3496	0.538009
Sphagnum wetland	THL	Drained	2	25_30	1.3789	0.276033	367.686	20.0184	0.046393
Sphagnum wetland	THL	Drained	2	35_40	4.96506	1.00203	274.533	20.1817	0.364372
Sphagnum wetland	THL	Drained	2	45_50	2.6811	0.478883	126.077	17.8615	0.382918
Sphagnum wetland	THL	Drained	3	25_30	2.18307	0.432759	294.806	19.8234	0.0931529
Sphagnum wetland	THL	Drained	3	35_40	4.35499	0.599554	333.125	13.767	0.178348
Sphagnum wetland	THL	Drained	3	45_50	2.74626	0.471483	173.913	17.1682	0.234352
Sphagnum wetland	JC1	Drained	1	0_20	6.71973	1.34747	342.596	18.5793	0.262051
Sphagnum wetland	JC1	Drained	2	0_20	4.86366	0.975285	335.614	22.149	0.193615
Sphagnum wetland	JC1	Drained	3	0_20	5.61807	1.12656	329.283	20.7762	0.227947
Sphagnum wetland	JC1	Drained	4	0_20	NA	NA	NA	18.7055	NA
Sphagnum wetland	JC1	Drained	1	25_30	2.77514	0.534499	357.326	19.2602	0.0951529
Sphagnum wetland	JC1	Drained	1	35_40	2.53627	0.384652	387.215	15.166	0.0508269
Sphagnum wetland	JC1	Drained	1	45_50	2.46473	0.461586	443.387	18.7276	0.0354872
Sphagnum wetland	JC1	Drained	2	25_30	2.01454	0.401841	346.33	19.947	0.0689293
Sphagnum wetland	JC1	Drained	2	35_40	2.05843	0.252761	384.27	12.2793	0.0337093
Sphagnum wetland	JC1	Drained	2	45_50	2.10961	0.377228	375.877	17.8814	0.0425148
Sphagnum wetland	JC1	Drained	3	25_30	2.36312	0.489824	335.048	20.7279	0.0831589
Sphagnum wetland	JC1	Drained	3	35_40	2.44517	0.385694	385.655	15.7737	0.0442178
Sphagnum wetland	JC1	Drained	3	45_50	2.49678	0.409053	402.039	16.3832	0.0459064
Sphagnum wetland	DJH1	Drained	1	0_20	10.06	1.50145	287.894	14.0973	0.191327
Sphagnum wetland	DJH1	Drained	2	0_20	9.49196	1.41666	295.815	15.4308	0.175689
Sphagnum wetland	DJH1	Drained	3	0_20	10.9967	1.64124	302.883	14.9415	0.198791
Sphagnum wetland	DJH1	Drained	4	0_20	NA	NA	NA	15.2298	NA
Sphagnum wetland	DJH1	Drained	1	25_30	1.49646	0.223346	287.894	14.0973	0.0284606
Sphagnum wetland	DJH1	Drained	2	25_30	1.41196	0.210734	295.815	15.4308	0.0261344
Sphagnum wetland	DJH1	Drained	3	25_30	1.63579	0.24414	302.883	14.9415	0.0295708
Sphagnum wetland	DJH1	Drained	4	25_30	NA	NA	NA	15.2298	NA
Sphagnum wetland	DJH1	Drained	1	35_40	1.59714	0.238372	287.894	14.0973	0.0303754
Sphagnum wetland	DJH1	Drained	2	35_40	1.50696	0.224911	295.815	15.4308	0.0278927
Sphagnum wetland	DJH1	Drained	3	35_40	1.74584	0.260565	302.883	14.9415	0.0315603
Sphagnum wetland	DJH1	Drained	4	35_40	NA	NA	NA	15.2298	NA
Sphagnum wetland	DJH1	Drained	1	45_50	1.71929	0.256602	287.894	14.0973	0.0326984
Sphagnum wetland	DJH1	Drained	2	45_50	1.6222	0.242112	295.815	15.4308	0.0300258
Sphagnum wetland	DJH1	Drained	3	45_50	1.87936	0.280492	302.883	14.9415	0.0339739
Sphagnum wetland	DJH1	Drained	4	45_50	NA	NA	NA	15.2298	NA
NA: not available
